# Supplementary material for: Automatic detection of 39 fundus diseases and conditions in retinal photographs using deep neural networks
Source: Nat Commun. 2021 Aug 10;12:4828. doi: 10.1038/s41467-021-25138-w (PMC8355164; doi:10.1038/s41467-021-25138-w)
Supplement: Supplementary file 4 — Source Data [file 41467_2021_25138_MOESM4_ESM.xlsx]

## Sheet: Figure 2a
Diseases/conditions	Predictor	Data item	False Positive Rate	True Positive Rate
Nonreferable	DLP	pt-0	0	0
Nonreferable	DLP	pt-1	0	0.00126088
Nonreferable	DLP	pt-2	0	0.00781743
Nonreferable	DLP	pt-3	0	0.0196697
Nonreferable	DLP	pt-4	0	0.0392132
Nonreferable	DLP	pt-5	0	0.0614046
Nonreferable	DLP	pt-6	0	0.0856134
Nonreferable	DLP	pt-7	0	0.111587
Nonreferable	DLP	pt-8	0	0.137435
Nonreferable	DLP	pt-9	0	0.159879
Nonreferable	DLP	pt-10	0	0.179296
Nonreferable	DLP	pt-11	0	0.20174
Nonreferable	DLP	pt-12	5.0813e-05	0.219771
Nonreferable	DLP	pt-13	0.000101626	0.238053
Nonreferable	DLP	pt-14	0.000101626	0.25621
Nonreferable	DLP	pt-15	0.000101626	0.273862
Nonreferable	DLP	pt-16	0.000101626	0.29101
Nonreferable	DLP	pt-17	0.000101626	0.308284
Nonreferable	DLP	pt-18	0.000101626	0.320641
Nonreferable	DLP	pt-19	0.000101626	0.333249
Nonreferable	DLP	pt-20	0.000152439	0.346993
Nonreferable	DLP	pt-21	0.000152439	0.358341
Nonreferable	DLP	pt-22	0.000203252	0.370067
Nonreferable	DLP	pt-23	0.000254065	0.382297
Nonreferable	DLP	pt-24	0.000304878	0.394402
Nonreferable	DLP	pt-25	0.000304878	0.403354
Nonreferable	DLP	pt-26	0.000304878	0.412684
Nonreferable	DLP	pt-27	0.000304878	0.423654
Nonreferable	DLP	pt-28	0.000304878	0.433993
Nonreferable	DLP	pt-29	0.000304878	0.442189
Nonreferable	DLP	pt-30	0.000304878	0.45215
Nonreferable	DLP	pt-31	0.000304878	0.461228
Nonreferable	DLP	pt-32	0.000304878	0.467659
Nonreferable	DLP	pt-33	0.000355691	0.475476
Nonreferable	DLP	pt-34	0.000406504	0.483798
Nonreferable	DLP	pt-35	0.00050813	0.489472
Nonreferable	DLP	pt-36	0.00050813	0.496028
Nonreferable	DLP	pt-37	0.000558943	0.501954
Nonreferable	DLP	pt-38	0.000558943	0.508763
Nonreferable	DLP	pt-39	0.000762195	0.514185
Nonreferable	DLP	pt-40	0.000813008	0.521246
Nonreferable	DLP	pt-41	0.000813008	0.527046
Nonreferable	DLP	pt-42	0.000914634	0.532846
Nonreferable	DLP	pt-43	0.000914634	0.537007
Nonreferable	DLP	pt-44	0.00101626	0.541546
Nonreferable	DLP	pt-45	0.00106707	0.547598
Nonreferable	DLP	pt-46	0.00111789	0.552642
Nonreferable	DLP	pt-47	0.0011687	0.557433
Nonreferable	DLP	pt-48	0.00121951	0.561846
Nonreferable	DLP	pt-49	0.00127033	0.566763
Nonreferable	DLP	pt-50	0.00152439	0.571555
Nonreferable	DLP	pt-51	0.0015752	0.576724
Nonreferable	DLP	pt-52	0.00162602	0.581137
Nonreferable	DLP	pt-53	0.00177846	0.58492
Nonreferable	DLP	pt-54	0.00193089	0.588955
Nonreferable	DLP	pt-55	0.00193089	0.593494
Nonreferable	DLP	pt-56	0.00198171	0.59715
Nonreferable	DLP	pt-57	0.00203252	0.60169
Nonreferable	DLP	pt-58	0.00218496	0.606103
Nonreferable	DLP	pt-59	0.00223577	0.609507
Nonreferable	DLP	pt-60	0.0023374	0.612029
Nonreferable	DLP	pt-61	0.00238821	0.615811
Nonreferable	DLP	pt-62	0.00243902	0.619216
Nonreferable	DLP	pt-63	0.00264228	0.62262
Nonreferable	DLP	pt-64	0.00264228	0.625772
Nonreferable	DLP	pt-65	0.00269309	0.629051
Nonreferable	DLP	pt-66	0.00269309	0.632077
Nonreferable	DLP	pt-67	0.00279472	0.634598
Nonreferable	DLP	pt-68	0.00284553	0.638759
Nonreferable	DLP	pt-69	0.00294715	0.64229
Nonreferable	DLP	pt-70	0.00315041	0.646072
Nonreferable	DLP	pt-71	0.00335366	0.650485
Nonreferable	DLP	pt-72	0.00345528	0.653638
Nonreferable	DLP	pt-73	0.00360772	0.657042
Nonreferable	DLP	pt-74	0.00365854	0.658681
Nonreferable	DLP	pt-75	0.00365854	0.661329
Nonreferable	DLP	pt-76	0.00376016	0.664985
Nonreferable	DLP	pt-77	0.00381098	0.66839
Nonreferable	DLP	pt-78	0.0039126	0.672299
Nonreferable	DLP	pt-79	0.00401423	0.674568
Nonreferable	DLP	pt-80	0.00411585	0.67709
Nonreferable	DLP	pt-81	0.00416667	0.678981
Nonreferable	DLP	pt-82	0.00416667	0.681503
Nonreferable	DLP	pt-83	0.00442073	0.683899
Nonreferable	DLP	pt-84	0.00442073	0.686546
Nonreferable	DLP	pt-85	0.00472561	0.68932
Nonreferable	DLP	pt-86	0.00497967	0.691338
Nonreferable	DLP	pt-87	0.0050813	0.694112
Nonreferable	DLP	pt-88	0.00528455	0.696129
Nonreferable	DLP	pt-89	0.00528455	0.697768
Nonreferable	DLP	pt-90	0.00528455	0.700038
Nonreferable	DLP	pt-91	0.00538618	0.70256
Nonreferable	DLP	pt-92	0.0054878	0.704451
Nonreferable	DLP	pt-93	0.00564024	0.70672
Nonreferable	DLP	pt-94	0.00569106	0.70836
Nonreferable	DLP	pt-95	0.00589431	0.710251
Nonreferable	DLP	pt-96	0.00589431	0.712647
Nonreferable	DLP	pt-97	0.00599593	0.713781
Nonreferable	DLP	pt-98	0.00609756	0.716051
Nonreferable	DLP	pt-99	0.00609756	0.718068
Nonreferable	DLP	pt-100	0.00625	0.72059
Nonreferable	DLP	pt-101	0.00635163	0.722607
Nonreferable	DLP	pt-102	0.00640244	0.724625
Nonreferable	DLP	pt-103	0.00660569	0.726642
Nonreferable	DLP	pt-104	0.0066565	0.728281
Nonreferable	DLP	pt-105	0.00675813	0.730677
Nonreferable	DLP	pt-106	0.00696138	0.733955
Nonreferable	DLP	pt-107	0.0070122	0.735468
Nonreferable	DLP	pt-108	0.00711382	0.738368
Nonreferable	DLP	pt-109	0.00716463	0.740134
Nonreferable	DLP	pt-110	0.00731707	0.741773
Nonreferable	DLP	pt-111	0.0074187	0.74316
Nonreferable	DLP	pt-112	0.00757114	0.745303
Nonreferable	DLP	pt-113	0.00757114	0.746564
Nonreferable	DLP	pt-114	0.00777439	0.747573
Nonreferable	DLP	pt-115	0.0078252	0.748708
Nonreferable	DLP	pt-116	0.00792683	0.750851
Nonreferable	DLP	pt-117	0.00807927	0.752364
Nonreferable	DLP	pt-118	0.00807927	0.75539
Nonreferable	DLP	pt-119	0.00818089	0.756777
Nonreferable	DLP	pt-120	0.00828252	0.758416
Nonreferable	DLP	pt-121	0.00828252	0.759803
Nonreferable	DLP	pt-122	0.00848577	0.761442
Nonreferable	DLP	pt-123	0.00853659	0.762451
Nonreferable	DLP	pt-124	0.00868902	0.763838
Nonreferable	DLP	pt-125	0.00868902	0.765729
Nonreferable	DLP	pt-126	0.00889228	0.766738
Nonreferable	DLP	pt-127	0.00894309	0.767873
Nonreferable	DLP	pt-128	0.00904472	0.76926
Nonreferable	DLP	pt-129	0.00914634	0.769638
Nonreferable	DLP	pt-130	0.00919715	0.771529
Nonreferable	DLP	pt-131	0.00929878	0.77216
Nonreferable	DLP	pt-132	0.00940041	0.774177
Nonreferable	DLP	pt-133	0.00970528	0.775312
Nonreferable	DLP	pt-134	0.00970528	0.776825
Nonreferable	DLP	pt-135	0.00990854	0.779599
Nonreferable	DLP	pt-136	0.0101118	0.780608
Nonreferable	DLP	pt-137	0.0102642	0.782121
Nonreferable	DLP	pt-138	0.0103659	0.783256
Nonreferable	DLP	pt-139	0.0104167	0.78439
Nonreferable	DLP	pt-140	0.0105183	0.785273
Nonreferable	DLP	pt-141	0.0105183	0.786408
Nonreferable	DLP	pt-142	0.0106707	0.78729
Nonreferable	DLP	pt-143	0.0106707	0.788299
Nonreferable	DLP	pt-144	0.0107215	0.78956
Nonreferable	DLP	pt-145	0.010874	0.790316
Nonreferable	DLP	pt-146	0.0109248	0.791325
Nonreferable	DLP	pt-147	0.0109248	0.792082
Nonreferable	DLP	pt-148	0.0111789	0.792838
Nonreferable	DLP	pt-149	0.0112297	0.793721
Nonreferable	DLP	pt-150	0.0112297	0.795234
Nonreferable	DLP	pt-151	0.0112297	0.796495
Nonreferable	DLP	pt-152	0.0113313	0.797377
Nonreferable	DLP	pt-153	0.0114329	0.797756
Nonreferable	DLP	pt-154	0.0116362	0.798386
Nonreferable	DLP	pt-155	0.011687	0.798638
Nonreferable	DLP	pt-156	0.0118394	0.800025
Nonreferable	DLP	pt-157	0.0118394	0.80116
Nonreferable	DLP	pt-158	0.0119919	0.802295
Nonreferable	DLP	pt-159	0.0121951	0.803303
Nonreferable	DLP	pt-160	0.0122459	0.804186
Nonreferable	DLP	pt-161	0.0125	0.805069
Nonreferable	DLP	pt-162	0.0125508	0.80633
Nonreferable	DLP	pt-163	0.0125508	0.80759
Nonreferable	DLP	pt-164	0.0125508	0.807969
Nonreferable	DLP	pt-165	0.0125508	0.808851
Nonreferable	DLP	pt-166	0.0126016	0.809734
Nonreferable	DLP	pt-167	0.0126524	0.81049
Nonreferable	DLP	pt-168	0.0127033	0.810869
Nonreferable	DLP	pt-169	0.0127033	0.812256
Nonreferable	DLP	pt-170	0.0128557	0.813138
Nonreferable	DLP	pt-171	0.0129573	0.813895
Nonreferable	DLP	pt-172	0.0130081	0.814525
Nonreferable	DLP	pt-173	0.0130589	0.814777
Nonreferable	DLP	pt-174	0.0132114	0.814777
Nonreferable	DLP	pt-175	0.0132622	0.815786
Nonreferable	DLP	pt-176	0.0133638	0.816669
Nonreferable	DLP	pt-177	0.0133638	0.817299
Nonreferable	DLP	pt-178	0.0135163	0.817551
Nonreferable	DLP	pt-179	0.0136179	0.818938
Nonreferable	DLP	pt-180	0.0136687	0.819695
Nonreferable	DLP	pt-181	0.0137195	0.820199
Nonreferable	DLP	pt-182	0.0138211	0.82083
Nonreferable	DLP	pt-183	0.0138211	0.82146
Nonreferable	DLP	pt-184	0.013872	0.822217
Nonreferable	DLP	pt-185	0.0139736	0.822343
Nonreferable	DLP	pt-186	0.0142785	0.823225
Nonreferable	DLP	pt-187	0.0143293	0.823982
Nonreferable	DLP	pt-188	0.0143293	0.825243
Nonreferable	DLP	pt-189	0.0144817	0.826125
Nonreferable	DLP	pt-190	0.0145833	0.826882
Nonreferable	DLP	pt-191	0.014685	0.828017
Nonreferable	DLP	pt-192	0.0148882	0.828773
Nonreferable	DLP	pt-193	0.014939	0.829278
Nonreferable	DLP	pt-194	0.0150915	0.829908
Nonreferable	DLP	pt-195	0.0151423	0.830917
Nonreferable	DLP	pt-196	0.0151423	0.831799
Nonreferable	DLP	pt-197	0.0151931	0.832556
Nonreferable	DLP	pt-198	0.0153455	0.833186
Nonreferable	DLP	pt-199	0.0153455	0.833564
Nonreferable	DLP	pt-200	0.0153963	0.833817
Nonreferable	DLP	pt-201	0.0153963	0.834447
Nonreferable	DLP	pt-202	0.015498	0.83596
Nonreferable	DLP	pt-203	0.0155996	0.836086
Nonreferable	DLP	pt-204	0.015752	0.837347
Nonreferable	DLP	pt-205	0.0158028	0.837851
Nonreferable	DLP	pt-206	0.0158028	0.838482
Nonreferable	DLP	pt-207	0.0158537	0.838734
Nonreferable	DLP	pt-208	0.0159045	0.839617
Nonreferable	DLP	pt-209	0.0159553	0.840121
Nonreferable	DLP	pt-210	0.0160061	0.840499
Nonreferable	DLP	pt-211	0.0160061	0.841256
Nonreferable	DLP	pt-212	0.0162093	0.842138
Nonreferable	DLP	pt-213	0.0162602	0.842517
Nonreferable	DLP	pt-214	0.0162602	0.843273
Nonreferable	DLP	pt-215	0.016311	0.843778
Nonreferable	DLP	pt-216	0.0164126	0.844786
Nonreferable	DLP	pt-217	0.0165142	0.844786
Nonreferable	DLP	pt-218	0.0166159	0.845417
Nonreferable	DLP	pt-219	0.0166159	0.845921
Nonreferable	DLP	pt-220	0.0168191	0.84693
Nonreferable	DLP	pt-221	0.0169715	0.848065
Nonreferable	DLP	pt-222	0.0169715	0.848569
Nonreferable	DLP	pt-223	0.0169715	0.848695
Nonreferable	DLP	pt-224	0.0170224	0.849704
Nonreferable	DLP	pt-225	0.0170224	0.850082
Nonreferable	DLP	pt-226	0.0170732	0.851343
Nonreferable	DLP	pt-227	0.017124	0.851343
Nonreferable	DLP	pt-228	0.0172256	0.852099
Nonreferable	DLP	pt-229	0.0172256	0.852604
Nonreferable	DLP	pt-230	0.0173272	0.852982
Nonreferable	DLP	pt-231	0.0174289	0.853486
Nonreferable	DLP	pt-232	0.0174797	0.853738
Nonreferable	DLP	pt-233	0.0175813	0.853991
Nonreferable	DLP	pt-234	0.0176321	0.854495
Nonreferable	DLP	pt-235	0.0176829	0.854873
Nonreferable	DLP	pt-236	0.0176829	0.855252
Nonreferable	DLP	pt-237	0.0177846	0.855882
Nonreferable	DLP	pt-238	0.0178862	0.856765
Nonreferable	DLP	pt-239	0.0178862	0.857521
Nonreferable	DLP	pt-240	0.017937	0.857899
Nonreferable	DLP	pt-241	0.0179878	0.858782
Nonreferable	DLP	pt-242	0.0180386	0.859286
Nonreferable	DLP	pt-243	0.0181402	0.859917
Nonreferable	DLP	pt-244	0.0181911	0.860673
Nonreferable	DLP	pt-245	0.0181911	0.861556
Nonreferable	DLP	pt-246	0.0182419	0.861934
Nonreferable	DLP	pt-247	0.0183435	0.862691
Nonreferable	DLP	pt-248	0.0183435	0.862943
Nonreferable	DLP	pt-249	0.0183435	0.863321
Nonreferable	DLP	pt-250	0.0183943	0.863825
Nonreferable	DLP	pt-251	0.0183943	0.864708
Nonreferable	DLP	pt-252	0.0183943	0.865465
Nonreferable	DLP	pt-253	0.0184451	0.865969
Nonreferable	DLP	pt-254	0.0184959	0.866347
Nonreferable	DLP	pt-255	0.0184959	0.866852
Nonreferable	DLP	pt-256	0.0184959	0.86723
Nonreferable	DLP	pt-257	0.0186484	0.867482
Nonreferable	DLP	pt-258	0.01875	0.868365
Nonreferable	DLP	pt-259	0.0189024	0.868491
Nonreferable	DLP	pt-260	0.0189533	0.868743
Nonreferable	DLP	pt-261	0.0191057	0.869499
Nonreferable	DLP	pt-262	0.0191565	0.870508
Nonreferable	DLP	pt-263	0.0192073	0.871139
Nonreferable	DLP	pt-264	0.0192581	0.871643
Nonreferable	DLP	pt-265	0.0193089	0.872021
Nonreferable	DLP	pt-266	0.0194106	0.872526
Nonreferable	DLP	pt-267	0.0194614	0.87303
Nonreferable	DLP	pt-268	0.019563	0.87366
Nonreferable	DLP	pt-269	0.0196138	0.874543
Nonreferable	DLP	pt-270	0.0196646	0.875047
Nonreferable	DLP	pt-271	0.0197154	0.875804
Nonreferable	DLP	pt-272	0.0198171	0.87593
Nonreferable	DLP	pt-273	0.0198171	0.87656
Nonreferable	DLP	pt-274	0.0199695	0.876813
Nonreferable	DLP	pt-275	0.0200203	0.877191
Nonreferable	DLP	pt-276	0.0200711	0.877947
Nonreferable	DLP	pt-277	0.0201728	0.878578
Nonreferable	DLP	pt-278	0.0202236	0.879082
Nonreferable	DLP	pt-279	0.0202236	0.879208
Nonreferable	DLP	pt-280	0.020376	0.879586
Nonreferable	DLP	pt-281	0.0205793	0.879839
Nonreferable	DLP	pt-282	0.0205793	0.880217
Nonreferable	DLP	pt-283	0.0207825	0.880721
Nonreferable	DLP	pt-284	0.0208333	0.881226
Nonreferable	DLP	pt-285	0.0208841	0.881352
Nonreferable	DLP	pt-286	0.020935	0.881982
Nonreferable	DLP	pt-287	0.0209858	0.882234
Nonreferable	DLP	pt-288	0.021189	0.882613
Nonreferable	DLP	pt-289	0.0212398	0.882865
Nonreferable	DLP	pt-290	0.0213415	0.883495
Nonreferable	DLP	pt-291	0.0213923	0.883999
Nonreferable	DLP	pt-292	0.0214939	0.884252
Nonreferable	DLP	pt-293	0.0215447	0.884504
Nonreferable	DLP	pt-294	0.0215955	0.884882
Nonreferable	DLP	pt-295	0.0216463	0.885639
Nonreferable	DLP	pt-296	0.0217988	0.886017
Nonreferable	DLP	pt-297	0.0220528	0.886395
Nonreferable	DLP	pt-298	0.0220528	0.886521
Nonreferable	DLP	pt-299	0.0222561	0.887152
Nonreferable	DLP	pt-300	0.0224085	0.887656
Nonreferable	DLP	pt-301	0.0225102	0.888034
Nonreferable	DLP	pt-302	0.022561	0.888034
Nonreferable	DLP	pt-303	0.0226118	0.888286
Nonreferable	DLP	pt-304	0.0226626	0.888917
Nonreferable	DLP	pt-305	0.0227642	0.889169
Nonreferable	DLP	pt-306	0.0228659	0.8898
Nonreferable	DLP	pt-307	0.0229675	0.890178
Nonreferable	DLP	pt-308	0.0229675	0.890304
Nonreferable	DLP	pt-309	0.0230691	0.890682
Nonreferable	DLP	pt-310	0.0230691	0.891186
Nonreferable	DLP	pt-311	0.0231199	0.891439
Nonreferable	DLP	pt-312	0.0233232	0.891817
Nonreferable	DLP	pt-313	0.0234756	0.892195
Nonreferable	DLP	pt-314	0.0234756	0.892447
Nonreferable	DLP	pt-315	0.0235264	0.892573
Nonreferable	DLP	pt-316	0.0236789	0.892573
Nonreferable	DLP	pt-317	0.0236789	0.893204
Nonreferable	DLP	pt-318	0.0238313	0.89333
Nonreferable	DLP	pt-319	0.0239329	0.89333
Nonreferable	DLP	pt-320	0.0239837	0.893708
Nonreferable	DLP	pt-321	0.0240854	0.893708
Nonreferable	DLP	pt-322	0.0242378	0.894339
Nonreferable	DLP	pt-323	0.0244919	0.895095
Nonreferable	DLP	pt-324	0.0247967	0.8956
Nonreferable	DLP	pt-325	0.0248984	0.896356
Nonreferable	DLP	pt-326	0.025	0.896608
Nonreferable	DLP	pt-327	0.0251016	0.897239
Nonreferable	DLP	pt-328	0.0252541	0.897239
Nonreferable	DLP	pt-329	0.0253049	0.897869
Nonreferable	DLP	pt-330	0.0254065	0.898373
Nonreferable	DLP	pt-331	0.0255081	0.898626
Nonreferable	DLP	pt-332	0.0256606	0.899004
Nonreferable	DLP	pt-333	0.025813	0.899004
Nonreferable	DLP	pt-334	0.0258638	0.899508
Nonreferable	DLP	pt-335	0.0259146	0.899887
Nonreferable	DLP	pt-336	0.0260163	0.900013
Nonreferable	DLP	pt-337	0.0260163	0.900265
Nonreferable	DLP	pt-338	0.0262195	0.900895
Nonreferable	DLP	pt-339	0.026372	0.901021
Nonreferable	DLP	pt-340	0.0264228	0.9014
Nonreferable	DLP	pt-341	0.0265244	0.901526
Nonreferable	DLP	pt-342	0.0265244	0.901904
Nonreferable	DLP	pt-343	0.0267276	0.90266
Nonreferable	DLP	pt-344	0.0268293	0.902787
Nonreferable	DLP	pt-345	0.0268801	0.903165
Nonreferable	DLP	pt-346	0.0269817	0.903417
Nonreferable	DLP	pt-347	0.027185	0.903921
Nonreferable	DLP	pt-348	0.0273882	0.9043
Nonreferable	DLP	pt-349	0.027439	0.904552
Nonreferable	DLP	pt-350	0.027439	0.905308
Nonreferable	DLP	pt-351	0.0274898	0.905434
Nonreferable	DLP	pt-352	0.0276423	0.90556
Nonreferable	DLP	pt-353	0.0277439	0.905813
Nonreferable	DLP	pt-354	0.0277439	0.906191
Nonreferable	DLP	pt-355	0.027998	0.906569
Nonreferable	DLP	pt-356	0.0280996	0.906569
Nonreferable	DLP	pt-357	0.0281504	0.906947
Nonreferable	DLP	pt-358	0.028252	0.906947
Nonreferable	DLP	pt-359	0.028252	0.9072
Nonreferable	DLP	pt-360	0.0284045	0.907704
Nonreferable	DLP	pt-361	0.0284553	0.908082
Nonreferable	DLP	pt-362	0.0285569	0.908965
Nonreferable	DLP	pt-363	0.0287093	0.909091
Nonreferable	DLP	pt-364	0.0287093	0.909217
Nonreferable	DLP	pt-365	0.0288618	0.909343
Nonreferable	DLP	pt-366	0.0289634	0.909847
Nonreferable	DLP	pt-367	0.029065	0.909974
Nonreferable	DLP	pt-368	0.029065	0.910226
Nonreferable	DLP	pt-369	0.029065	0.910982
Nonreferable	DLP	pt-370	0.0291667	0.911487
Nonreferable	DLP	pt-371	0.0293191	0.911613
Nonreferable	DLP	pt-372	0.0294715	0.911613
Nonreferable	DLP	pt-373	0.0295224	0.911613
Nonreferable	DLP	pt-374	0.0295732	0.912117
Nonreferable	DLP	pt-375	0.029624	0.912495
Nonreferable	DLP	pt-376	0.029624	0.912747
Nonreferable	DLP	pt-377	0.0296748	0.913
Nonreferable	DLP	pt-378	0.0297256	0.913378
Nonreferable	DLP	pt-379	0.0297764	0.91363
Nonreferable	DLP	pt-380	0.029878	0.914387
Nonreferable	DLP	pt-381	0.0300305	0.914513
Nonreferable	DLP	pt-382	0.0302337	0.914513
Nonreferable	DLP	pt-383	0.0302337	0.915017
Nonreferable	DLP	pt-384	0.0302846	0.915143
Nonreferable	DLP	pt-385	0.030437	0.915269
Nonreferable	DLP	pt-386	0.0304878	0.915647
Nonreferable	DLP	pt-387	0.0305894	0.916026
Nonreferable	DLP	pt-388	0.0306402	0.91653
Nonreferable	DLP	pt-389	0.0307419	0.91653
Nonreferable	DLP	pt-390	0.0308943	0.916782
Nonreferable	DLP	pt-391	0.0309959	0.917287
Nonreferable	DLP	pt-392	0.03125	0.917665
Nonreferable	DLP	pt-393	0.03125	0.918295
Nonreferable	DLP	pt-394	0.0316565	0.918547
Nonreferable	DLP	pt-395	0.0317581	0.9188
Nonreferable	DLP	pt-396	0.0318089	0.919052
Nonreferable	DLP	pt-397	0.0319614	0.91943
Nonreferable	DLP	pt-398	0.0321138	0.91943
Nonreferable	DLP	pt-399	0.0323171	0.919556
Nonreferable	DLP	pt-400	0.0324187	0.919808
Nonreferable	DLP	pt-401	0.0325203	0.920061
Nonreferable	DLP	pt-402	0.032622	0.920313
Nonreferable	DLP	pt-403	0.0327236	0.920691
Nonreferable	DLP	pt-404	0.0327236	0.920943
Nonreferable	DLP	pt-405	0.0328252	0.921195
Nonreferable	DLP	pt-406	0.0329776	0.92233
Nonreferable	DLP	pt-407	0.0331301	0.922708
Nonreferable	DLP	pt-408	0.0331809	0.922961
Nonreferable	DLP	pt-409	0.0331809	0.923213
Nonreferable	DLP	pt-410	0.0332825	0.923591
Nonreferable	DLP	pt-411	0.0333841	0.923717
Nonreferable	DLP	pt-412	0.033435	0.923969
Nonreferable	DLP	pt-413	0.0335366	0.924221
Nonreferable	DLP	pt-414	0.0337398	0.924221
Nonreferable	DLP	pt-415	0.0338415	0.9246
Nonreferable	DLP	pt-416	0.0338923	0.925104
Nonreferable	DLP	pt-417	0.0339939	0.925356
Nonreferable	DLP	pt-418	0.0341463	0.925482
Nonreferable	DLP	pt-419	0.034248	0.925734
Nonreferable	DLP	pt-420	0.0342988	0.925861
Nonreferable	DLP	pt-421	0.0343496	0.925861
Nonreferable	DLP	pt-422	0.034502	0.925987
Nonreferable	DLP	pt-423	0.0346545	0.926491
Nonreferable	DLP	pt-424	0.0348069	0.926491
Nonreferable	DLP	pt-425	0.0348577	0.926617
Nonreferable	DLP	pt-426	0.0349593	0.926743
Nonreferable	DLP	pt-427	0.0352134	0.927248
Nonreferable	DLP	pt-428	0.0352642	0.9275
Nonreferable	DLP	pt-429	0.0353659	0.927626
Nonreferable	DLP	pt-430	0.0354167	0.927752
Nonreferable	DLP	pt-431	0.0355691	0.927752
Nonreferable	DLP	pt-432	0.0356707	0.927878
Nonreferable	DLP	pt-433	0.0357724	0.927878
Nonreferable	DLP	pt-434	0.0359756	0.928004
Nonreferable	DLP	pt-435	0.036128	0.928382
Nonreferable	DLP	pt-436	0.0361789	0.928887
Nonreferable	DLP	pt-437	0.0363313	0.929013
Nonreferable	DLP	pt-438	0.0364329	0.929139
Nonreferable	DLP	pt-439	0.0365854	0.929265
Nonreferable	DLP	pt-440	0.036687	0.929517
Nonreferable	DLP	pt-441	0.0367378	0.929769
Nonreferable	DLP	pt-442	0.0368902	0.930148
Nonreferable	DLP	pt-443	0.0369411	0.9304
Nonreferable	DLP	pt-444	0.0371951	0.930526
Nonreferable	DLP	pt-445	0.0373476	0.930778
Nonreferable	DLP	pt-446	0.0374492	0.93103
Nonreferable	DLP	pt-447	0.0375508	0.931156
Nonreferable	DLP	pt-448	0.0376016	0.931156
Nonreferable	DLP	pt-449	0.0377541	0.931282
Nonreferable	DLP	pt-450	0.0379573	0.931913
Nonreferable	DLP	pt-451	0.0380081	0.932165
Nonreferable	DLP	pt-452	0.0380589	0.932291
Nonreferable	DLP	pt-453	0.0381606	0.932543
Nonreferable	DLP	pt-454	0.0382622	0.932795
Nonreferable	DLP	pt-455	0.0384654	0.932921
Nonreferable	DLP	pt-456	0.0385671	0.933174
Nonreferable	DLP	pt-457	0.0387195	0.933426
Nonreferable	DLP	pt-458	0.0388211	0.933552
Nonreferable	DLP	pt-459	0.0390244	0.933804
Nonreferable	DLP	pt-460	0.039126	0.934182
Nonreferable	DLP	pt-461	0.0392276	0.934687
Nonreferable	DLP	pt-462	0.0393801	0.935065
Nonreferable	DLP	pt-463	0.0395833	0.935317
Nonreferable	DLP	pt-464	0.0396341	0.935569
Nonreferable	DLP	pt-465	0.0397866	0.935821
Nonreferable	DLP	pt-466	0.0398882	0.9362
Nonreferable	DLP	pt-467	0.0398882	0.936452
Nonreferable	DLP	pt-468	0.0401423	0.936452
Nonreferable	DLP	pt-469	0.0403963	0.936704
Nonreferable	DLP	pt-470	0.0404472	0.936956
Nonreferable	DLP	pt-471	0.040498	0.937082
Nonreferable	DLP	pt-472	0.0405996	0.937208
Nonreferable	DLP	pt-473	0.0405996	0.937713
Nonreferable	DLP	pt-474	0.0407012	0.937965
Nonreferable	DLP	pt-475	0.040752	0.938343
Nonreferable	DLP	pt-476	0.0408537	0.938848
Nonreferable	DLP	pt-477	0.0410061	0.938974
Nonreferable	DLP	pt-478	0.0410569	0.939226
Nonreferable	DLP	pt-479	0.041565	0.939478
Nonreferable	DLP	pt-480	0.0418699	0.939982
Nonreferable	DLP	pt-481	0.0419715	0.940487
Nonreferable	DLP	pt-482	0.042124	0.940739
Nonreferable	DLP	pt-483	0.042124	0.940991
Nonreferable	DLP	pt-484	0.0421748	0.940991
Nonreferable	DLP	pt-485	0.0422764	0.940991
Nonreferable	DLP	pt-486	0.042378	0.941243
Nonreferable	DLP	pt-487	0.0425305	0.941621
Nonreferable	DLP	pt-488	0.0426321	0.941621
Nonreferable	DLP	pt-489	0.0427846	0.941621
Nonreferable	DLP	pt-490	0.0428354	0.941874
Nonreferable	DLP	pt-491	0.0430894	0.942
Nonreferable	DLP	pt-492	0.0431402	0.942126
Nonreferable	DLP	pt-493	0.0432419	0.94263
Nonreferable	DLP	pt-494	0.0434959	0.94263
Nonreferable	DLP	pt-495	0.0435467	0.94263
Nonreferable	DLP	pt-496	0.0436992	0.94263
Nonreferable	DLP	pt-497	0.04375	0.943135
Nonreferable	DLP	pt-498	0.0438516	0.943135
Nonreferable	DLP	pt-499	0.0439024	0.943513
Nonreferable	DLP	pt-500	0.0440041	0.943513
Nonreferable	DLP	pt-501	0.0440041	0.943639
Nonreferable	DLP	pt-502	0.0441565	0.943639
Nonreferable	DLP	pt-503	0.0443089	0.943765
Nonreferable	DLP	pt-504	0.0444106	0.944143
Nonreferable	DLP	pt-505	0.0444614	0.944143
Nonreferable	DLP	pt-506	0.044563	0.944774
Nonreferable	DLP	pt-507	0.0447663	0.945026
Nonreferable	DLP	pt-508	0.0450203	0.945026
Nonreferable	DLP	pt-509	0.0452744	0.945152
Nonreferable	DLP	pt-510	0.0454268	0.945404
Nonreferable	DLP	pt-511	0.0455793	0.94553
Nonreferable	DLP	pt-512	0.0456809	0.945656
Nonreferable	DLP	pt-513	0.0457825	0.945656
Nonreferable	DLP	pt-514	0.045935	0.945782
Nonreferable	DLP	pt-515	0.0460366	0.945782
Nonreferable	DLP	pt-516	0.0461382	0.945908
Nonreferable	DLP	pt-517	0.0462398	0.945908
Nonreferable	DLP	pt-518	0.0463923	0.946035
Nonreferable	DLP	pt-519	0.0464431	0.946413
Nonreferable	DLP	pt-520	0.0466972	0.946539
Nonreferable	DLP	pt-521	0.046748	0.946539
Nonreferable	DLP	pt-522	0.0469004	0.946665
Nonreferable	DLP	pt-523	0.0471037	0.946917
Nonreferable	DLP	pt-524	0.0471545	0.947169
Nonreferable	DLP	pt-525	0.0472053	0.947674
Nonreferable	DLP	pt-526	0.0473577	0.947674
Nonreferable	DLP	pt-527	0.0474593	0.947674
Nonreferable	DLP	pt-528	0.0476626	0.9478
Nonreferable	DLP	pt-529	0.047815	0.948178
Nonreferable	DLP	pt-530	0.0479167	0.948682
Nonreferable	DLP	pt-531	0.0480183	0.949061
Nonreferable	DLP	pt-532	0.0481199	0.949061
Nonreferable	DLP	pt-533	0.0483232	0.949313
Nonreferable	DLP	pt-534	0.0485772	0.949439
Nonreferable	DLP	pt-535	0.0487297	0.949565
Nonreferable	DLP	pt-536	0.0489329	0.949817
Nonreferable	DLP	pt-537	0.0490854	0.949943
Nonreferable	DLP	pt-538	0.049187	0.949943
Nonreferable	DLP	pt-539	0.0492378	0.949943
Nonreferable	DLP	pt-540	0.0493902	0.950069
Nonreferable	DLP	pt-541	0.0496951	0.950069
Nonreferable	DLP	pt-542	0.0498476	0.950322
Nonreferable	DLP	pt-543	0.05	0.950322
Nonreferable	DLP	pt-544	0.0500508	0.950322
Nonreferable	DLP	pt-545	0.0503557	0.950574
Nonreferable	DLP	pt-546	0.0505589	0.950574
Nonreferable	DLP	pt-547	0.0506606	0.9507
Nonreferable	DLP	pt-548	0.050813	0.951078
Nonreferable	DLP	pt-549	0.0509146	0.951456
Nonreferable	DLP	pt-550	0.0510671	0.951582
Nonreferable	DLP	pt-551	0.0511179	0.951961
Nonreferable	DLP	pt-552	0.0512195	0.952087
Nonreferable	DLP	pt-553	0.051372	0.952339
Nonreferable	DLP	pt-554	0.0518801	0.952339
Nonreferable	DLP	pt-555	0.0519309	0.952465
Nonreferable	DLP	pt-556	0.0520325	0.952717
Nonreferable	DLP	pt-557	0.052185	0.952717
Nonreferable	DLP	pt-558	0.0522866	0.952969
Nonreferable	DLP	pt-559	0.0525915	0.953222
Nonreferable	DLP	pt-560	0.0527439	0.953726
Nonreferable	DLP	pt-561	0.0527947	0.953978
Nonreferable	DLP	pt-562	0.0529472	0.95423
Nonreferable	DLP	pt-563	0.0530488	0.95423
Nonreferable	DLP	pt-564	0.0532012	0.954356
Nonreferable	DLP	pt-565	0.0533537	0.954356
Nonreferable	DLP	pt-566	0.0535569	0.954482
Nonreferable	DLP	pt-567	0.0536077	0.954482
Nonreferable	DLP	pt-568	0.0537093	0.954608
Nonreferable	DLP	pt-569	0.0537602	0.954608
Nonreferable	DLP	pt-570	0.0539634	0.954861
Nonreferable	DLP	pt-571	0.0542175	0.954861
Nonreferable	DLP	pt-572	0.0542683	0.954987
Nonreferable	DLP	pt-573	0.0542683	0.955239
Nonreferable	DLP	pt-574	0.0543699	0.955239
Nonreferable	DLP	pt-575	0.0544715	0.955365
Nonreferable	DLP	pt-576	0.0545732	0.955365
Nonreferable	DLP	pt-577	0.0547256	0.955491
Nonreferable	DLP	pt-578	0.0548272	0.955617
Nonreferable	DLP	pt-579	0.0550813	0.955869
Nonreferable	DLP	pt-580	0.0553862	0.955995
Nonreferable	DLP	pt-581	0.0554878	0.955995
Nonreferable	DLP	pt-582	0.0557419	0.956248
Nonreferable	DLP	pt-583	0.0559451	0.9565
Nonreferable	DLP	pt-584	0.0560976	0.956626
Nonreferable	DLP	pt-585	0.0561992	0.956626
Nonreferable	DLP	pt-586	0.0564533	0.956626
Nonreferable	DLP	pt-587	0.0567073	0.957004
Nonreferable	DLP	pt-588	0.0568598	0.957509
Nonreferable	DLP	pt-589	0.0570122	0.957635
Nonreferable	DLP	pt-590	0.0572663	0.957761
Nonreferable	DLP	pt-591	0.0575711	0.957887
Nonreferable	DLP	pt-592	0.0577744	0.958013
Nonreferable	DLP	pt-593	0.0581809	0.958013
Nonreferable	DLP	pt-594	0.0583841	0.958139
Nonreferable	DLP	pt-595	0.0583841	0.958265
Nonreferable	DLP	pt-596	0.0585874	0.958265
Nonreferable	DLP	pt-597	0.058689	0.958517
Nonreferable	DLP	pt-598	0.0587398	0.958643
Nonreferable	DLP	pt-599	0.0588415	0.958643
Nonreferable	DLP	pt-600	0.0591972	0.958895
Nonreferable	DLP	pt-601	0.0591972	0.959148
Nonreferable	DLP	pt-602	0.0593496	0.959274
Nonreferable	DLP	pt-603	0.0597561	0.959274
Nonreferable	DLP	pt-604	0.0599593	0.9594
Nonreferable	DLP	pt-605	0.0602134	0.959778
Nonreferable	DLP	pt-606	0.060315	0.959778
Nonreferable	DLP	pt-607	0.0606199	0.960282
Nonreferable	DLP	pt-608	0.0608232	0.960409
Nonreferable	DLP	pt-609	0.060874	0.960535
Nonreferable	DLP	pt-610	0.061128	0.960787
Nonreferable	DLP	pt-611	0.0611789	0.960913
Nonreferable	DLP	pt-612	0.0614329	0.961165
Nonreferable	DLP	pt-613	0.0617378	0.961291
Nonreferable	DLP	pt-614	0.0619919	0.961291
Nonreferable	DLP	pt-615	0.0620427	0.961543
Nonreferable	DLP	pt-616	0.0625508	0.961543
Nonreferable	DLP	pt-617	0.0630081	0.961922
Nonreferable	DLP	pt-618	0.0632114	0.962048
Nonreferable	DLP	pt-619	0.063313	0.962174
Nonreferable	DLP	pt-620	0.0635163	0.962174
Nonreferable	DLP	pt-621	0.063872	0.962174
Nonreferable	DLP	pt-622	0.0640752	0.9623
Nonreferable	DLP	pt-623	0.0644817	0.962426
Nonreferable	DLP	pt-624	0.0645833	0.962678
Nonreferable	DLP	pt-625	0.0651931	0.96293
Nonreferable	DLP	pt-626	0.0652439	0.963056
Nonreferable	DLP	pt-627	0.0655488	0.963182
Nonreferable	DLP	pt-628	0.0657012	0.963182
Nonreferable	DLP	pt-629	0.0659045	0.963435
Nonreferable	DLP	pt-630	0.0661077	0.963435
Nonreferable	DLP	pt-631	0.0664126	0.963687
Nonreferable	DLP	pt-632	0.066565	0.963687
Nonreferable	DLP	pt-633	0.0673272	0.963687
Nonreferable	DLP	pt-634	0.0676321	0.963687
Nonreferable	DLP	pt-635	0.0680386	0.963687
Nonreferable	DLP	pt-636	0.0682419	0.963939
Nonreferable	DLP	pt-637	0.0683435	0.963939
Nonreferable	DLP	pt-638	0.0686484	0.964443
Nonreferable	DLP	pt-639	0.0691565	0.964695
Nonreferable	DLP	pt-640	0.0694106	0.964695
Nonreferable	DLP	pt-641	0.0697154	0.964695
Nonreferable	DLP	pt-642	0.0699695	0.964822
Nonreferable	DLP	pt-643	0.0703252	0.964948
Nonreferable	DLP	pt-644	0.0704776	0.965074
Nonreferable	DLP	pt-645	0.0707825	0.965074
Nonreferable	DLP	pt-646	0.0710366	0.965452
Nonreferable	DLP	pt-647	0.0712907	0.965956
Nonreferable	DLP	pt-648	0.0715447	0.966082
Nonreferable	DLP	pt-649	0.071748	0.966082
Nonreferable	DLP	pt-650	0.0719004	0.966209
Nonreferable	DLP	pt-651	0.0725102	0.966461
Nonreferable	DLP	pt-652	0.0727134	0.966461
Nonreferable	DLP	pt-653	0.0728659	0.966713
Nonreferable	DLP	pt-654	0.0730691	0.966713
Nonreferable	DLP	pt-655	0.0733232	0.966713
Nonreferable	DLP	pt-656	0.0733232	0.967091
Nonreferable	DLP	pt-657	0.0734756	0.967217
Nonreferable	DLP	pt-658	0.0738313	0.967596
Nonreferable	DLP	pt-659	0.0740346	0.967722
Nonreferable	DLP	pt-660	0.0742378	0.967974
Nonreferable	DLP	pt-661	0.0743902	0.968226
Nonreferable	DLP	pt-662	0.0744919	0.968352
Nonreferable	DLP	pt-663	0.0748984	0.968352
Nonreferable	DLP	pt-664	0.0751524	0.968352
Nonreferable	DLP	pt-665	0.0754065	0.968478
Nonreferable	DLP	pt-666	0.0756098	0.968478
Nonreferable	DLP	pt-667	0.0757114	0.96873
Nonreferable	DLP	pt-668	0.0760163	0.968856
Nonreferable	DLP	pt-669	0.076626	0.968856
Nonreferable	DLP	pt-670	0.0770833	0.968856
Nonreferable	DLP	pt-671	0.0772866	0.968856
Nonreferable	DLP	pt-672	0.0774898	0.968982
Nonreferable	DLP	pt-673	0.0776931	0.968982
Nonreferable	DLP	pt-674	0.0780996	0.969361
Nonreferable	DLP	pt-675	0.0783028	0.969739
Nonreferable	DLP	pt-676	0.0785061	0.970243
Nonreferable	DLP	pt-677	0.0787093	0.970622
Nonreferable	DLP	pt-678	0.0789634	0.970622
Nonreferable	DLP	pt-679	0.0793191	0.970748
Nonreferable	DLP	pt-680	0.0795732	0.970874
Nonreferable	DLP	pt-681	0.0798272	0.970874
Nonreferable	DLP	pt-682	0.0799797	0.970874
Nonreferable	DLP	pt-683	0.0803354	0.971126
Nonreferable	DLP	pt-684	0.0806911	0.971126
Nonreferable	DLP	pt-685	0.0809959	0.971252
Nonreferable	DLP	pt-686	0.0811484	0.971252
Nonreferable	DLP	pt-687	0.0815549	0.97163
Nonreferable	DLP	pt-688	0.0817581	0.971882
Nonreferable	DLP	pt-689	0.0819106	0.971882
Nonreferable	DLP	pt-690	0.0821646	0.971882
Nonreferable	DLP	pt-691	0.0825203	0.972009
Nonreferable	DLP	pt-692	0.0828252	0.972009
Nonreferable	DLP	pt-693	0.0835874	0.972009
Nonreferable	DLP	pt-694	0.0837907	0.972261
Nonreferable	DLP	pt-695	0.0839431	0.972513
Nonreferable	DLP	pt-696	0.0840955	0.972639
Nonreferable	DLP	pt-697	0.0844512	0.972765
Nonreferable	DLP	pt-698	0.0848577	0.972765
Nonreferable	DLP	pt-699	0.0851626	0.972765
Nonreferable	DLP	pt-700	0.0853659	0.972891
Nonreferable	DLP	pt-701	0.0855183	0.973017
Nonreferable	DLP	pt-702	0.0856199	0.973522
Nonreferable	DLP	pt-703	0.0858232	0.973648
Nonreferable	DLP	pt-704	0.0859756	0.973648
Nonreferable	DLP	pt-705	0.0867886	0.973648
Nonreferable	DLP	pt-706	0.0872459	0.973648
Nonreferable	DLP	pt-707	0.0873476	0.973648
Nonreferable	DLP	pt-708	0.0874492	0.973774
Nonreferable	DLP	pt-709	0.0878049	0.974026
Nonreferable	DLP	pt-710	0.0879573	0.974026
Nonreferable	DLP	pt-711	0.0882114	0.974152
Nonreferable	DLP	pt-712	0.0885671	0.974404
Nonreferable	DLP	pt-713	0.0889228	0.974404
Nonreferable	DLP	pt-714	0.0891768	0.97453
Nonreferable	DLP	pt-715	0.0892785	0.974909
Nonreferable	DLP	pt-716	0.0894817	0.975035
Nonreferable	DLP	pt-717	0.089685	0.975035
Nonreferable	DLP	pt-718	0.089939	0.975035
Nonreferable	DLP	pt-719	0.0903963	0.975161
Nonreferable	DLP	pt-720	0.0906504	0.975287
Nonreferable	DLP	pt-721	0.0910569	0.975539
Nonreferable	DLP	pt-722	0.0913618	0.975539
Nonreferable	DLP	pt-723	0.091565	0.975539
Nonreferable	DLP	pt-724	0.0919715	0.975665
Nonreferable	DLP	pt-725	0.0922764	0.975665
Nonreferable	DLP	pt-726	0.0928354	0.975665
Nonreferable	DLP	pt-727	0.0931911	0.975791
Nonreferable	DLP	pt-728	0.0933943	0.975791
Nonreferable	DLP	pt-729	0.0936484	0.975791
Nonreferable	DLP	pt-730	0.094563	0.976169
Nonreferable	DLP	pt-731	0.0949695	0.976169
Nonreferable	DLP	pt-732	0.0951728	0.976169
Nonreferable	DLP	pt-733	0.0955285	0.976296
Nonreferable	DLP	pt-734	0.0960366	0.976296
Nonreferable	DLP	pt-735	0.0963415	0.976548
Nonreferable	DLP	pt-736	0.0964939	0.976548
Nonreferable	DLP	pt-737	0.0969004	0.976548
Nonreferable	DLP	pt-738	0.0973577	0.976674
Nonreferable	DLP	pt-739	0.0976626	0.976926
Nonreferable	DLP	pt-740	0.097815	0.976926
Nonreferable	DLP	pt-741	0.0981199	0.977052
Nonreferable	DLP	pt-742	0.0986789	0.977178
Nonreferable	DLP	pt-743	0.0991362	0.977304
Nonreferable	DLP	pt-744	0.0993394	0.977304
Nonreferable	DLP	pt-745	0.0995935	0.977304
Nonreferable	DLP	pt-746	0.0998476	0.97743
Nonreferable	DLP	pt-747	0.100203	0.977683
Nonreferable	DLP	pt-748	0.100457	0.977683
Nonreferable	DLP	pt-749	0.100813	0.977683
Nonreferable	DLP	pt-750	0.10122	0.977935
Nonreferable	DLP	pt-751	0.101423	0.977935
Nonreferable	DLP	pt-752	0.101829	0.978313
Nonreferable	DLP	pt-753	0.102337	0.978439
Nonreferable	DLP	pt-754	0.102744	0.978439
Nonreferable	DLP	pt-755	0.102998	0.978439
Nonreferable	DLP	pt-756	0.103303	0.978439
Nonreferable	DLP	pt-757	0.103659	0.978565
Nonreferable	DLP	pt-758	0.103963	0.978691
Nonreferable	DLP	pt-759	0.10437	0.978817
Nonreferable	DLP	pt-760	0.104878	0.978943
Nonreferable	DLP	pt-761	0.10503	0.978943
Nonreferable	DLP	pt-762	0.105691	0.978943
Nonreferable	DLP	pt-763	0.105894	0.979069
Nonreferable	DLP	pt-764	0.106098	0.979322
Nonreferable	DLP	pt-765	0.106504	0.979322
Nonreferable	DLP	pt-766	0.106911	0.979448
Nonreferable	DLP	pt-767	0.10752	0.9797
Nonreferable	DLP	pt-768	0.107876	0.979826
Nonreferable	DLP	pt-769	0.108791	0.980078
Nonreferable	DLP	pt-770	0.109451	0.980078
Nonreferable	DLP	pt-771	0.109959	0.980078
Nonreferable	DLP	pt-772	0.110112	0.980078
Nonreferable	DLP	pt-773	0.110722	0.980078
Nonreferable	DLP	pt-774	0.111128	0.980204
Nonreferable	DLP	pt-775	0.111535	0.980204
Nonreferable	DLP	pt-776	0.111941	0.980456
Nonreferable	DLP	pt-777	0.112602	0.980456
Nonreferable	DLP	pt-778	0.113161	0.980709
Nonreferable	DLP	pt-779	0.11372	0.980709
Nonreferable	DLP	pt-780	0.113974	0.980835
Nonreferable	DLP	pt-781	0.114329	0.980961
Nonreferable	DLP	pt-782	0.114888	0.981087
Nonreferable	DLP	pt-783	0.115142	0.981087
Nonreferable	DLP	pt-784	0.1156	0.981213
Nonreferable	DLP	pt-785	0.116311	0.981339
Nonreferable	DLP	pt-786	0.116819	0.981339
Nonreferable	DLP	pt-787	0.117226	0.981339
Nonreferable	DLP	pt-788	0.117683	0.981339
Nonreferable	DLP	pt-789	0.117835	0.981591
Nonreferable	DLP	pt-790	0.118039	0.981591
Nonreferable	DLP	pt-791	0.118445	0.981591
Nonreferable	DLP	pt-792	0.118699	0.981591
Nonreferable	DLP	pt-793	0.119157	0.981843
Nonreferable	DLP	pt-794	0.119411	0.981843
Nonreferable	DLP	pt-795	0.119868	0.981969
Nonreferable	DLP	pt-796	0.120325	0.981969
Nonreferable	DLP	pt-797	0.120732	0.981969
Nonreferable	DLP	pt-798	0.121341	0.981969
Nonreferable	DLP	pt-799	0.121748	0.981969
Nonreferable	DLP	pt-800	0.122053	0.982348
Nonreferable	DLP	pt-801	0.122459	0.982474
Nonreferable	DLP	pt-802	0.123018	0.9826
Nonreferable	DLP	pt-803	0.123628	0.982726
Nonreferable	DLP	pt-804	0.12439	0.982852
Nonreferable	DLP	pt-805	0.125254	0.982978
Nonreferable	DLP	pt-806	0.125915	0.982978
Nonreferable	DLP	pt-807	0.126372	0.982978
Nonreferable	DLP	pt-808	0.126931	0.983104
Nonreferable	DLP	pt-809	0.127236	0.983104
Nonreferable	DLP	pt-810	0.127439	0.983483
Nonreferable	DLP	pt-811	0.128049	0.983735
Nonreferable	DLP	pt-812	0.128455	0.983735
Nonreferable	DLP	pt-813	0.129116	0.983735
Nonreferable	DLP	pt-814	0.129726	0.983861
Nonreferable	DLP	pt-815	0.130335	0.984113
Nonreferable	DLP	pt-816	0.131148	0.984239
Nonreferable	DLP	pt-817	0.131657	0.984365
Nonreferable	DLP	pt-818	0.132114	0.984491
Nonreferable	DLP	pt-819	0.132673	0.984743
Nonreferable	DLP	pt-820	0.133384	0.984869
Nonreferable	DLP	pt-821	0.134197	0.984869
Nonreferable	DLP	pt-822	0.134553	0.984869
Nonreferable	DLP	pt-823	0.135112	0.984996
Nonreferable	DLP	pt-824	0.13562	0.984996
Nonreferable	DLP	pt-825	0.135823	0.984996
Nonreferable	DLP	pt-826	0.136636	0.985248
Nonreferable	DLP	pt-827	0.136992	0.985374
Nonreferable	DLP	pt-828	0.1375	0.9855
Nonreferable	DLP	pt-829	0.138008	0.985752
Nonreferable	DLP	pt-830	0.13872	0.985752
Nonreferable	DLP	pt-831	0.139075	0.985878
Nonreferable	DLP	pt-832	0.139787	0.985878
Nonreferable	DLP	pt-833	0.140752	0.986004
Nonreferable	DLP	pt-834	0.141463	0.986383
Nonreferable	DLP	pt-835	0.142073	0.986509
Nonreferable	DLP	pt-836	0.142734	0.986635
Nonreferable	DLP	pt-837	0.143242	0.986887
Nonreferable	DLP	pt-838	0.144055	0.986887
Nonreferable	DLP	pt-839	0.14436	0.986887
Nonreferable	DLP	pt-840	0.145224	0.986887
Nonreferable	DLP	pt-841	0.145884	0.987139
Nonreferable	DLP	pt-842	0.146291	0.987265
Nonreferable	DLP	pt-843	0.146951	0.987265
Nonreferable	DLP	pt-844	0.147713	0.987517
Nonreferable	DLP	pt-845	0.148222	0.987517
Nonreferable	DLP	pt-846	0.148984	0.987517
Nonreferable	DLP	pt-847	0.149695	0.987896
Nonreferable	DLP	pt-848	0.150305	0.987896
Nonreferable	DLP	pt-849	0.150762	0.988022
Nonreferable	DLP	pt-850	0.151575	0.988022
Nonreferable	DLP	pt-851	0.151931	0.988148
Nonreferable	DLP	pt-852	0.152642	0.9884
Nonreferable	DLP	pt-853	0.153455	0.988526
Nonreferable	DLP	pt-854	0.154116	0.988652
Nonreferable	DLP	pt-855	0.154827	0.988652
Nonreferable	DLP	pt-856	0.156352	0.988652
Nonreferable	DLP	pt-857	0.157114	0.988778
Nonreferable	DLP	pt-858	0.157825	0.988904
Nonreferable	DLP	pt-859	0.159756	0.989156
Nonreferable	DLP	pt-860	0.160671	0.989409
Nonreferable	DLP	pt-861	0.161433	0.989535
Nonreferable	DLP	pt-862	0.162398	0.989535
Nonreferable	DLP	pt-863	0.16311	0.989535
Nonreferable	DLP	pt-864	0.164431	0.989661
Nonreferable	DLP	pt-865	0.165244	0.989661
Nonreferable	DLP	pt-866	0.165904	0.989787
Nonreferable	DLP	pt-867	0.166717	0.989787
Nonreferable	DLP	pt-868	0.16814	0.990165
Nonreferable	DLP	pt-869	0.168852	0.990165
Nonreferable	DLP	pt-870	0.169258	0.990291
Nonreferable	DLP	pt-871	0.170376	0.990417
Nonreferable	DLP	pt-872	0.171138	0.990417
Nonreferable	DLP	pt-873	0.172104	0.99067
Nonreferable	DLP	pt-874	0.173222	0.99067
Nonreferable	DLP	pt-875	0.173882	0.990796
Nonreferable	DLP	pt-876	0.175203	0.990796
Nonreferable	DLP	pt-877	0.17627	0.990796
Nonreferable	DLP	pt-878	0.177439	0.990922
Nonreferable	DLP	pt-879	0.17815	0.991048
Nonreferable	DLP	pt-880	0.179065	0.991174
Nonreferable	DLP	pt-881	0.180081	0.991552
Nonreferable	DLP	pt-882	0.180945	0.991678
Nonreferable	DLP	pt-883	0.181809	0.991678
Nonreferable	DLP	pt-884	0.182825	0.991804
Nonreferable	DLP	pt-885	0.183841	0.991804
Nonreferable	DLP	pt-886	0.18501	0.991804
Nonreferable	DLP	pt-887	0.185823	0.99193
Nonreferable	DLP	pt-888	0.187297	0.992056
Nonreferable	DLP	pt-889	0.189024	0.992309
Nonreferable	DLP	pt-890	0.190244	0.992435
Nonreferable	DLP	pt-891	0.191565	0.992435
Nonreferable	DLP	pt-892	0.193089	0.992561
Nonreferable	DLP	pt-893	0.194919	0.993065
Nonreferable	DLP	pt-894	0.196189	0.993065
Nonreferable	DLP	pt-895	0.197409	0.993065
Nonreferable	DLP	pt-896	0.198882	0.993191
Nonreferable	DLP	pt-897	0.200051	0.993317
Nonreferable	DLP	pt-898	0.201778	0.993443
Nonreferable	DLP	pt-899	0.204268	0.993696
Nonreferable	DLP	pt-900	0.205793	0.993948
Nonreferable	DLP	pt-901	0.207063	0.993948
Nonreferable	DLP	pt-902	0.208384	0.994074
Nonreferable	DLP	pt-903	0.209807	0.994074
Nonreferable	DLP	pt-904	0.211484	0.9942
Nonreferable	DLP	pt-905	0.21311	0.994326
Nonreferable	DLP	pt-906	0.214583	0.994452
Nonreferable	DLP	pt-907	0.216667	0.994578
Nonreferable	DLP	pt-908	0.217886	0.994578
Nonreferable	DLP	pt-909	0.219715	0.994704
Nonreferable	DLP	pt-910	0.221799	0.99483
Nonreferable	DLP	pt-911	0.223272	0.994956
Nonreferable	DLP	pt-912	0.225203	0.994956
Nonreferable	DLP	pt-913	0.226778	0.995209
Nonreferable	DLP	pt-914	0.228913	0.995209
Nonreferable	DLP	pt-915	0.231098	0.995335
Nonreferable	DLP	pt-916	0.233384	0.995335
Nonreferable	DLP	pt-917	0.235163	0.995335
Nonreferable	DLP	pt-918	0.237195	0.995461
Nonreferable	DLP	pt-919	0.23938	0.995587
Nonreferable	DLP	pt-920	0.241921	0.995713
Nonreferable	DLP	pt-921	0.244461	0.995713
Nonreferable	DLP	pt-922	0.247104	0.995839
Nonreferable	DLP	pt-923	0.250051	0.995839
Nonreferable	DLP	pt-924	0.252795	0.996343
Nonreferable	DLP	pt-925	0.255691	0.996343
Nonreferable	DLP	pt-926	0.259146	0.996343
Nonreferable	DLP	pt-927	0.262297	0.99647
Nonreferable	DLP	pt-928	0.265904	0.996596
Nonreferable	DLP	pt-929	0.269055	0.996596
Nonreferable	DLP	pt-930	0.273018	0.996596
Nonreferable	DLP	pt-931	0.276575	0.996848
Nonreferable	DLP	pt-932	0.280742	0.996974
Nonreferable	DLP	pt-933	0.284299	0.9971
Nonreferable	DLP	pt-934	0.289278	0.9971
Nonreferable	DLP	pt-935	0.294309	0.997226
Nonreferable	DLP	pt-936	0.300051	0.997226
Nonreferable	DLP	pt-937	0.306504	0.997352
Nonreferable	DLP	pt-938	0.312398	0.99773
Nonreferable	DLP	pt-939	0.31936	0.997857
Nonreferable	DLP	pt-940	0.326423	0.998109
Nonreferable	DLP	pt-941	0.333384	0.998361
Nonreferable	DLP	pt-942	0.342378	0.998361
Nonreferable	DLP	pt-943	0.353506	0.998361
Nonreferable	DLP	pt-944	0.364888	0.998487
Nonreferable	DLP	pt-945	0.376931	0.998613
Nonreferable	DLP	pt-946	0.392835	0.998739
Nonreferable	DLP	pt-947	0.412602	0.998739
Nonreferable	DLP	pt-948	0.436941	0.998739
Nonreferable	DLP	pt-949	0.469411	0.998739
Nonreferable	DLP	pt-950	0.521646	0.998991
Nonreferable	DLP	pt-951	0.645884	0.99937
Nonreferable	DLP	pt-952	1	1
Referable DR	DLP	pt-0	0	0
Referable DR	DLP	pt-1	0	0.0520521
Referable DR	DLP	pt-2	0	0.130531
Referable DR	DLP	pt-3	0	0.175375
Referable DR	DLP	pt-4	4.42165e-05	0.207808
Referable DR	DLP	pt-5	4.42165e-05	0.236637
Referable DR	DLP	pt-6	4.42165e-05	0.255656
Referable DR	DLP	pt-7	4.42165e-05	0.273674
Referable DR	DLP	pt-8	4.42165e-05	0.290691
Referable DR	DLP	pt-9	8.8433e-05	0.305906
Referable DR	DLP	pt-10	8.8433e-05	0.321121
Referable DR	DLP	pt-11	8.8433e-05	0.332733
Referable DR	DLP	pt-12	8.8433e-05	0.342543
Referable DR	DLP	pt-13	8.8433e-05	0.350751
Referable DR	DLP	pt-14	8.8433e-05	0.361161
Referable DR	DLP	pt-15	8.8433e-05	0.36957
Referable DR	DLP	pt-16	8.8433e-05	0.377778
Referable DR	DLP	pt-17	8.8433e-05	0.384585
Referable DR	DLP	pt-18	0.000132649	0.391992
Referable DR	DLP	pt-19	0.000176866	0.398799
Referable DR	DLP	pt-20	0.000176866	0.404605
Referable DR	DLP	pt-21	0.000221082	0.40981
Referable DR	DLP	pt-22	0.000221082	0.418018
Referable DR	DLP	pt-23	0.000265299	0.423023
Referable DR	DLP	pt-24	0.000309515	0.428629
Referable DR	DLP	pt-25	0.000353732	0.432232
Referable DR	DLP	pt-26	0.000353732	0.441041
Referable DR	DLP	pt-27	0.000353732	0.447247
Referable DR	DLP	pt-28	0.000353732	0.451051
Referable DR	DLP	pt-29	0.000353732	0.461461
Referable DR	DLP	pt-30	0.000397948	0.464064
Referable DR	DLP	pt-31	0.000442165	0.468268
Referable DR	DLP	pt-32	0.000442165	0.478679
Referable DR	DLP	pt-33	0.000442165	0.482282
Referable DR	DLP	pt-34	0.000442165	0.486887
Referable DR	DLP	pt-35	0.000442165	0.490891
Referable DR	DLP	pt-36	0.000530598	0.494094
Referable DR	DLP	pt-37	0.000530598	0.497698
Referable DR	DLP	pt-38	0.000530598	0.5001
Referable DR	DLP	pt-39	0.000530598	0.502903
Referable DR	DLP	pt-40	0.000530598	0.506106
Referable DR	DLP	pt-41	0.000530598	0.51011
Referable DR	DLP	pt-42	0.000530598	0.511912
Referable DR	DLP	pt-43	0.000574814	0.514715
Referable DR	DLP	pt-44	0.000574814	0.517117
Referable DR	DLP	pt-45	0.000574814	0.51972
Referable DR	DLP	pt-46	0.000574814	0.521922
Referable DR	DLP	pt-47	0.000663247	0.526527
Referable DR	DLP	pt-48	0.00075168	0.52993
Referable DR	DLP	pt-49	0.000795897	0.534134
Referable DR	DLP	pt-50	0.000795897	0.536737
Referable DR	DLP	pt-51	0.000795897	0.53994
Referable DR	DLP	pt-52	0.000795897	0.542743
Referable DR	DLP	pt-53	0.000795897	0.546346
Referable DR	DLP	pt-54	0.00088433	0.548949
Referable DR	DLP	pt-55	0.00088433	0.551552
Referable DR	DLP	pt-56	0.00088433	0.555556
Referable DR	DLP	pt-57	0.000928546	0.556957
Referable DR	DLP	pt-58	0.000928546	0.560561
Referable DR	DLP	pt-59	0.00101698	0.562162
Referable DR	DLP	pt-60	0.00101698	0.565566
Referable DR	DLP	pt-61	0.00101698	0.568368
Referable DR	DLP	pt-62	0.00110541	0.57037
Referable DR	DLP	pt-63	0.00110541	0.575175
Referable DR	DLP	pt-64	0.00114963	0.576176
Referable DR	DLP	pt-65	0.00119385	0.577578
Referable DR	DLP	pt-66	0.00123806	0.57998
Referable DR	DLP	pt-67	0.00128228	0.582983
Referable DR	DLP	pt-68	0.00132649	0.584985
Referable DR	DLP	pt-69	0.00132649	0.587187
Referable DR	DLP	pt-70	0.00137071	0.588989
Referable DR	DLP	pt-71	0.00141493	0.591191
Referable DR	DLP	pt-72	0.00141493	0.594194
Referable DR	DLP	pt-73	0.00141493	0.596797
Referable DR	DLP	pt-74	0.00141493	0.598799
Referable DR	DLP	pt-75	0.00141493	0.601001
Referable DR	DLP	pt-76	0.00141493	0.602202
Referable DR	DLP	pt-77	0.00141493	0.604605
Referable DR	DLP	pt-78	0.00141493	0.607608
Referable DR	DLP	pt-79	0.00145914	0.61021
Referable DR	DLP	pt-80	0.00154758	0.612813
Referable DR	DLP	pt-81	0.00154758	0.613814
Referable DR	DLP	pt-82	0.00154758	0.617818
Referable DR	DLP	pt-83	0.00154758	0.62042
Referable DR	DLP	pt-84	0.00154758	0.621622
Referable DR	DLP	pt-85	0.00154758	0.626026
Referable DR	DLP	pt-86	0.00154758	0.627027
Referable DR	DLP	pt-87	0.00154758	0.62963
Referable DR	DLP	pt-88	0.00159179	0.632432
Referable DR	DLP	pt-89	0.00159179	0.634234
Referable DR	DLP	pt-90	0.00159179	0.635035
Referable DR	DLP	pt-91	0.00163601	0.638238
Referable DR	DLP	pt-92	0.00163601	0.640641
Referable DR	DLP	pt-93	0.00163601	0.642242
Referable DR	DLP	pt-94	0.00163601	0.644044
Referable DR	DLP	pt-95	0.00163601	0.646246
Referable DR	DLP	pt-96	0.00172444	0.647047
Referable DR	DLP	pt-97	0.00172444	0.648448
Referable DR	DLP	pt-98	0.00172444	0.649449
Referable DR	DLP	pt-99	0.00176866	0.652653
Referable DR	DLP	pt-100	0.00176866	0.654454
Referable DR	DLP	pt-101	0.00181288	0.654855
Referable DR	DLP	pt-102	0.00185709	0.656657
Referable DR	DLP	pt-103	0.00194553	0.657858
Referable DR	DLP	pt-104	0.00194553	0.659059
Referable DR	DLP	pt-105	0.00194553	0.66006
Referable DR	DLP	pt-106	0.00203396	0.661862
Referable DR	DLP	pt-107	0.00203396	0.663263
Referable DR	DLP	pt-108	0.00203396	0.664464
Referable DR	DLP	pt-109	0.00207817	0.666466
Referable DR	DLP	pt-110	0.00207817	0.667267
Referable DR	DLP	pt-111	0.00212239	0.668468
Referable DR	DLP	pt-112	0.00212239	0.67027
Referable DR	DLP	pt-113	0.00216661	0.670671
Referable DR	DLP	pt-114	0.00225504	0.672472
Referable DR	DLP	pt-115	0.00225504	0.674074
Referable DR	DLP	pt-116	0.00229926	0.675676
Referable DR	DLP	pt-117	0.00229926	0.677878
Referable DR	DLP	pt-118	0.00234347	0.679079
Referable DR	DLP	pt-119	0.00234347	0.68028
Referable DR	DLP	pt-120	0.00234347	0.682082
Referable DR	DLP	pt-121	0.00243191	0.682883
Referable DR	DLP	pt-122	0.00243191	0.684284
Referable DR	DLP	pt-123	0.00247612	0.684685
Referable DR	DLP	pt-124	0.00247612	0.685886
Referable DR	DLP	pt-125	0.00247612	0.686486
Referable DR	DLP	pt-126	0.00247612	0.688088
Referable DR	DLP	pt-127	0.00256456	0.68989
Referable DR	DLP	pt-128	0.00256456	0.690891
Referable DR	DLP	pt-129	0.00260877	0.692693
Referable DR	DLP	pt-130	0.00260877	0.693894
Referable DR	DLP	pt-131	0.00265299	0.694695
Referable DR	DLP	pt-132	0.00265299	0.695896
Referable DR	DLP	pt-133	0.00265299	0.696897
Referable DR	DLP	pt-134	0.00265299	0.698098
Referable DR	DLP	pt-135	0.00265299	0.699099
Referable DR	DLP	pt-136	0.00265299	0.701502
Referable DR	DLP	pt-137	0.00265299	0.702503
Referable DR	DLP	pt-138	0.00265299	0.702903
Referable DR	DLP	pt-139	0.00265299	0.704505
Referable DR	DLP	pt-140	0.00269721	0.705706
Referable DR	DLP	pt-141	0.00269721	0.707708
Referable DR	DLP	pt-142	0.00269721	0.708909
Referable DR	DLP	pt-143	0.00274142	0.70971
Referable DR	DLP	pt-144	0.00274142	0.710711
Referable DR	DLP	pt-145	0.00274142	0.712112
Referable DR	DLP	pt-146	0.00278564	0.713714
Referable DR	DLP	pt-147	0.00278564	0.714114
Referable DR	DLP	pt-148	0.00278564	0.715516
Referable DR	DLP	pt-149	0.00278564	0.715716
Referable DR	DLP	pt-150	0.00287407	0.716717
Referable DR	DLP	pt-151	0.00287407	0.717918
Referable DR	DLP	pt-152	0.00291829	0.719319
Referable DR	DLP	pt-153	0.00291829	0.720521
Referable DR	DLP	pt-154	0.00291829	0.722322
Referable DR	DLP	pt-155	0.00300672	0.723123
Referable DR	DLP	pt-156	0.00305094	0.724324
Referable DR	DLP	pt-157	0.00309515	0.724925
Referable DR	DLP	pt-158	0.00309515	0.725926
Referable DR	DLP	pt-159	0.00309515	0.727127
Referable DR	DLP	pt-160	0.00313937	0.728729
Referable DR	DLP	pt-161	0.00313937	0.73033
Referable DR	DLP	pt-162	0.00313937	0.731131
Referable DR	DLP	pt-163	0.00313937	0.732332
Referable DR	DLP	pt-164	0.00313937	0.733934
Referable DR	DLP	pt-165	0.00313937	0.735135
Referable DR	DLP	pt-166	0.00318359	0.735335
Referable DR	DLP	pt-167	0.00318359	0.735736
Referable DR	DLP	pt-168	0.00318359	0.736537
Referable DR	DLP	pt-169	0.00318359	0.737538
Referable DR	DLP	pt-170	0.00318359	0.738739
Referable DR	DLP	pt-171	0.00318359	0.74014
Referable DR	DLP	pt-172	0.00318359	0.741141
Referable DR	DLP	pt-173	0.0032278	0.742743
Referable DR	DLP	pt-174	0.0032278	0.744344
Referable DR	DLP	pt-175	0.00327202	0.745345
Referable DR	DLP	pt-176	0.00327202	0.746547
Referable DR	DLP	pt-177	0.00327202	0.748549
Referable DR	DLP	pt-178	0.00331624	0.750551
Referable DR	DLP	pt-179	0.00336045	0.750951
Referable DR	DLP	pt-180	0.00336045	0.751952
Referable DR	DLP	pt-181	0.00336045	0.752553
Referable DR	DLP	pt-182	0.00340467	0.753554
Referable DR	DLP	pt-183	0.00340467	0.754755
Referable DR	DLP	pt-184	0.00340467	0.756156
Referable DR	DLP	pt-185	0.00340467	0.756757
Referable DR	DLP	pt-186	0.00340467	0.758358
Referable DR	DLP	pt-187	0.00344889	0.75956
Referable DR	DLP	pt-188	0.00344889	0.760961
Referable DR	DLP	pt-189	0.00344889	0.761962
Referable DR	DLP	pt-190	0.00344889	0.764364
Referable DR	DLP	pt-191	0.0034931	0.765566
Referable DR	DLP	pt-192	0.00358154	0.766567
Referable DR	DLP	pt-193	0.00362575	0.767367
Referable DR	DLP	pt-194	0.00366997	0.769369
Referable DR	DLP	pt-195	0.00371418	0.770971
Referable DR	DLP	pt-196	0.00371418	0.771772
Referable DR	DLP	pt-197	0.00371418	0.772372
Referable DR	DLP	pt-198	0.0037584	0.773774
Referable DR	DLP	pt-199	0.0037584	0.774975
Referable DR	DLP	pt-200	0.00380262	0.775576
Referable DR	DLP	pt-201	0.00380262	0.776577
Referable DR	DLP	pt-202	0.00384683	0.777377
Referable DR	DLP	pt-203	0.00389105	0.778378
Referable DR	DLP	pt-204	0.00389105	0.778979
Referable DR	DLP	pt-205	0.00397948	0.77998
Referable DR	DLP	pt-206	0.00397948	0.78038
Referable DR	DLP	pt-207	0.00397948	0.781782
Referable DR	DLP	pt-208	0.0040237	0.782983
Referable DR	DLP	pt-209	0.00411213	0.783984
Referable DR	DLP	pt-210	0.00415635	0.785786
Referable DR	DLP	pt-211	0.00420057	0.786987
Referable DR	DLP	pt-212	0.00424478	0.787788
Referable DR	DLP	pt-213	0.004289	0.789189
Referable DR	DLP	pt-214	0.004289	0.790591
Referable DR	DLP	pt-215	0.004289	0.790991
Referable DR	DLP	pt-216	0.004289	0.791792
Referable DR	DLP	pt-217	0.00433322	0.792593
Referable DR	DLP	pt-218	0.00433322	0.793393
Referable DR	DLP	pt-219	0.00433322	0.794394
Referable DR	DLP	pt-220	0.00433322	0.795796
Referable DR	DLP	pt-221	0.00433322	0.796797
Referable DR	DLP	pt-222	0.00433322	0.797197
Referable DR	DLP	pt-223	0.00433322	0.797798
Referable DR	DLP	pt-224	0.00442165	0.798799
Referable DR	DLP	pt-225	0.00446586	0.798799
Referable DR	DLP	pt-226	0.00446586	0.8004
Referable DR	DLP	pt-227	0.00451008	0.800801
Referable DR	DLP	pt-228	0.00451008	0.802002
Referable DR	DLP	pt-229	0.0045543	0.803003
Referable DR	DLP	pt-230	0.0045543	0.803804
Referable DR	DLP	pt-231	0.0045543	0.804204
Referable DR	DLP	pt-232	0.00459851	0.805806
Referable DR	DLP	pt-233	0.00464273	0.806406
Referable DR	DLP	pt-234	0.00464273	0.807808
Referable DR	DLP	pt-235	0.00473116	0.808809
Referable DR	DLP	pt-236	0.00477538	0.80981
Referable DR	DLP	pt-237	0.00477538	0.810811
Referable DR	DLP	pt-238	0.0048196	0.811411
Referable DR	DLP	pt-239	0.00495225	0.812613
Referable DR	DLP	pt-240	0.00504068	0.813614
Referable DR	DLP	pt-241	0.00504068	0.814014
Referable DR	DLP	pt-242	0.00517333	0.815015
Referable DR	DLP	pt-243	0.00521755	0.815616
Referable DR	DLP	pt-244	0.00521755	0.816016
Referable DR	DLP	pt-245	0.00526176	0.816817
Referable DR	DLP	pt-246	0.00535019	0.817417
Referable DR	DLP	pt-247	0.00535019	0.817818
Referable DR	DLP	pt-248	0.00548284	0.818418
Referable DR	DLP	pt-249	0.00548284	0.81962
Referable DR	DLP	pt-250	0.00552706	0.820621
Referable DR	DLP	pt-251	0.00561549	0.821221
Referable DR	DLP	pt-252	0.00565971	0.822422
Referable DR	DLP	pt-253	0.00574814	0.823624
Referable DR	DLP	pt-254	0.00583658	0.824424
Referable DR	DLP	pt-255	0.00583658	0.825225
Referable DR	DLP	pt-256	0.00601344	0.826426
Referable DR	DLP	pt-257	0.00605766	0.827227
Referable DR	DLP	pt-258	0.00610187	0.828428
Referable DR	DLP	pt-259	0.00619031	0.829429
Referable DR	DLP	pt-260	0.00619031	0.831031
Referable DR	DLP	pt-261	0.00619031	0.831632
Referable DR	DLP	pt-262	0.00619031	0.832633
Referable DR	DLP	pt-263	0.00619031	0.833033
Referable DR	DLP	pt-264	0.00623452	0.834034
Referable DR	DLP	pt-265	0.00632296	0.834835
Referable DR	DLP	pt-266	0.00645561	0.836236
Referable DR	DLP	pt-267	0.00654404	0.836436
Referable DR	DLP	pt-268	0.00654404	0.837237
Referable DR	DLP	pt-269	0.00654404	0.838438
Referable DR	DLP	pt-270	0.00654404	0.838639
Referable DR	DLP	pt-271	0.00658826	0.839239
Referable DR	DLP	pt-272	0.00667669	0.840641
Referable DR	DLP	pt-273	0.00667669	0.841241
Referable DR	DLP	pt-274	0.00672091	0.842442
Referable DR	DLP	pt-275	0.00676512	0.842843
Referable DR	DLP	pt-276	0.00676512	0.845245
Referable DR	DLP	pt-277	0.00680934	0.845846
Referable DR	DLP	pt-278	0.00689777	0.846446
Referable DR	DLP	pt-279	0.00689777	0.847447
Referable DR	DLP	pt-280	0.0069862	0.848448
Referable DR	DLP	pt-281	0.00707464	0.849049
Referable DR	DLP	pt-282	0.00707464	0.849449
Referable DR	DLP	pt-283	0.00707464	0.85045
Referable DR	DLP	pt-284	0.00720729	0.851251
Referable DR	DLP	pt-285	0.00720729	0.852052
Referable DR	DLP	pt-286	0.00729572	0.852653
Referable DR	DLP	pt-287	0.00733994	0.853053
Referable DR	DLP	pt-288	0.00733994	0.853654
Referable DR	DLP	pt-289	0.00738415	0.854655
Referable DR	DLP	pt-290	0.00742837	0.855255
Referable DR	DLP	pt-291	0.0075168	0.855455
Referable DR	DLP	pt-292	0.0075168	0.856256
Referable DR	DLP	pt-293	0.00760524	0.857858
Referable DR	DLP	pt-294	0.00760524	0.859059
Referable DR	DLP	pt-295	0.00764945	0.86006
Referable DR	DLP	pt-296	0.00764945	0.86046
Referable DR	DLP	pt-297	0.00764945	0.861261
Referable DR	DLP	pt-298	0.00769367	0.861461
Referable DR	DLP	pt-299	0.00773788	0.861461
Referable DR	DLP	pt-300	0.00773788	0.862462
Referable DR	DLP	pt-301	0.00773788	0.863664
Referable DR	DLP	pt-302	0.00782632	0.866466
Referable DR	DLP	pt-303	0.00782632	0.867868
Referable DR	DLP	pt-304	0.00800318	0.869069
Referable DR	DLP	pt-305	0.00800318	0.86987
Referable DR	DLP	pt-306	0.00800318	0.870871
Referable DR	DLP	pt-307	0.00800318	0.871271
Referable DR	DLP	pt-308	0.00809162	0.871672
Referable DR	DLP	pt-309	0.00809162	0.872673
Referable DR	DLP	pt-310	0.00809162	0.873273
Referable DR	DLP	pt-311	0.00813583	0.873874
Referable DR	DLP	pt-312	0.00818005	0.874274
Referable DR	DLP	pt-313	0.00818005	0.874474
Referable DR	DLP	pt-314	0.0083127	0.875275
Referable DR	DLP	pt-315	0.00844535	0.875876
Referable DR	DLP	pt-316	0.00844535	0.876677
Referable DR	DLP	pt-317	0.00848956	0.877878
Referable DR	DLP	pt-318	0.00853378	0.878478
Referable DR	DLP	pt-319	0.008578	0.878879
Referable DR	DLP	pt-320	0.00871065	0.879279
Referable DR	DLP	pt-321	0.00875486	0.87988
Referable DR	DLP	pt-322	0.00875486	0.88028
Referable DR	DLP	pt-323	0.0088433	0.88048
Referable DR	DLP	pt-324	0.0088433	0.880881
Referable DR	DLP	pt-325	0.00897595	0.881882
Referable DR	DLP	pt-326	0.00897595	0.882482
Referable DR	DLP	pt-327	0.00906438	0.883283
Referable DR	DLP	pt-328	0.0091086	0.883483
Referable DR	DLP	pt-329	0.00919703	0.885085
Referable DR	DLP	pt-330	0.00919703	0.885686
Referable DR	DLP	pt-331	0.00924125	0.886887
Referable DR	DLP	pt-332	0.00932968	0.887688
Referable DR	DLP	pt-333	0.00932968	0.888288
Referable DR	DLP	pt-334	0.00937389	0.888889
Referable DR	DLP	pt-335	0.00946233	0.89009
Referable DR	DLP	pt-336	0.00955076	0.891091
Referable DR	DLP	pt-337	0.00959498	0.891692
Referable DR	DLP	pt-338	0.00963919	0.893694
Referable DR	DLP	pt-339	0.00977184	0.893694
Referable DR	DLP	pt-340	0.00990449	0.893894
Referable DR	DLP	pt-341	0.00999293	0.894494
Referable DR	DLP	pt-342	0.0100814	0.895696
Referable DR	DLP	pt-343	0.0101698	0.896096
Referable DR	DLP	pt-344	0.0101698	0.896296
Referable DR	DLP	pt-345	0.0102582	0.896496
Referable DR	DLP	pt-346	0.0103024	0.896697
Referable DR	DLP	pt-347	0.0104793	0.896897
Referable DR	DLP	pt-348	0.0104793	0.897097
Referable DR	DLP	pt-349	0.0104793	0.898298
Referable DR	DLP	pt-350	0.0105235	0.898699
Referable DR	DLP	pt-351	0.0105235	0.8999
Referable DR	DLP	pt-352	0.0105677	0.900701
Referable DR	DLP	pt-353	0.0106562	0.901502
Referable DR	DLP	pt-354	0.0107446	0.902102
Referable DR	DLP	pt-355	0.0109657	0.903303
Referable DR	DLP	pt-356	0.0110099	0.903904
Referable DR	DLP	pt-357	0.0110983	0.904505
Referable DR	DLP	pt-358	0.0111426	0.904705
Referable DR	DLP	pt-359	0.011231	0.905105
Referable DR	DLP	pt-360	0.0113636	0.906306
Referable DR	DLP	pt-361	0.0114521	0.907307
Referable DR	DLP	pt-362	0.0114963	0.907908
Referable DR	DLP	pt-363	0.0115405	0.908108
Referable DR	DLP	pt-364	0.0115405	0.909309
Referable DR	DLP	pt-365	0.0116289	0.90971
Referable DR	DLP	pt-366	0.0116732	0.91011
Referable DR	DLP	pt-367	0.0118058	0.91011
Referable DR	DLP	pt-368	0.0118942	0.910911
Referable DR	DLP	pt-369	0.0118942	0.911111
Referable DR	DLP	pt-370	0.0119385	0.911912
Referable DR	DLP	pt-371	0.0119827	0.912312
Referable DR	DLP	pt-372	0.0120711	0.912713
Referable DR	DLP	pt-373	0.0120711	0.913514
Referable DR	DLP	pt-374	0.0121153	0.913714
Referable DR	DLP	pt-375	0.0121595	0.914114
Referable DR	DLP	pt-376	0.0122037	0.914715
Referable DR	DLP	pt-377	0.0123364	0.914915
Referable DR	DLP	pt-378	0.0123806	0.915516
Referable DR	DLP	pt-379	0.0123806	0.916316
Referable DR	DLP	pt-380	0.0126017	0.916717
Referable DR	DLP	pt-381	0.0126459	0.917317
Referable DR	DLP	pt-382	0.0126459	0.917918
Referable DR	DLP	pt-383	0.0126459	0.918118
Referable DR	DLP	pt-384	0.0128228	0.919119
Referable DR	DLP	pt-385	0.0129112	0.92032
Referable DR	DLP	pt-386	0.0129554	0.920721
Referable DR	DLP	pt-387	0.0129554	0.921522
Referable DR	DLP	pt-388	0.0129996	0.921922
Referable DR	DLP	pt-389	0.0130439	0.921922
Referable DR	DLP	pt-390	0.0130881	0.922923
Referable DR	DLP	pt-391	0.0131765	0.923924
Referable DR	DLP	pt-392	0.0132207	0.924525
Referable DR	DLP	pt-393	0.0133534	0.924525
Referable DR	DLP	pt-394	0.0133976	0.925325
Referable DR	DLP	pt-395	0.0135302	0.926326
Referable DR	DLP	pt-396	0.0135745	0.926727
Referable DR	DLP	pt-397	0.0135745	0.929129
Referable DR	DLP	pt-398	0.0137071	0.929329
Referable DR	DLP	pt-399	0.0137955	0.92993
Referable DR	DLP	pt-400	0.0138398	0.92993
Referable DR	DLP	pt-401	0.0138398	0.93033
Referable DR	DLP	pt-402	0.0139282	0.93033
Referable DR	DLP	pt-403	0.0139724	0.930931
Referable DR	DLP	pt-404	0.0140608	0.931131
Referable DR	DLP	pt-405	0.0141051	0.931532
Referable DR	DLP	pt-406	0.0141493	0.932132
Referable DR	DLP	pt-407	0.0144146	0.932533
Referable DR	DLP	pt-408	0.014503	0.932933
Referable DR	DLP	pt-409	0.0145472	0.932933
Referable DR	DLP	pt-410	0.0146799	0.933133
Referable DR	DLP	pt-411	0.0147241	0.933934
Referable DR	DLP	pt-412	0.0148125	0.934334
Referable DR	DLP	pt-413	0.0149894	0.935135
Referable DR	DLP	pt-414	0.0150336	0.935135
Referable DR	DLP	pt-415	0.0152547	0.935135
Referable DR	DLP	pt-416	0.0153431	0.935536
Referable DR	DLP	pt-417	0.0153431	0.935936
Referable DR	DLP	pt-418	0.0154316	0.935936
Referable DR	DLP	pt-419	0.0154316	0.936336
Referable DR	DLP	pt-420	0.01552	0.936336
Referable DR	DLP	pt-421	0.01552	0.936737
Referable DR	DLP	pt-422	0.01552	0.937938
Referable DR	DLP	pt-423	0.01552	0.938138
Referable DR	DLP	pt-424	0.0155642	0.938338
Referable DR	DLP	pt-425	0.0156526	0.938739
Referable DR	DLP	pt-426	0.0158737	0.939339
Referable DR	DLP	pt-427	0.0159622	0.94014
Referable DR	DLP	pt-428	0.0160506	0.94034
Referable DR	DLP	pt-429	0.0161832	0.940741
Referable DR	DLP	pt-430	0.0163159	0.941542
Referable DR	DLP	pt-431	0.0163159	0.941742
Referable DR	DLP	pt-432	0.0164043	0.942743
Referable DR	DLP	pt-433	0.016537	0.943343
Referable DR	DLP	pt-434	0.0167138	0.944144
Referable DR	DLP	pt-435	0.0168465	0.944545
Referable DR	DLP	pt-436	0.0169349	0.945145
Referable DR	DLP	pt-437	0.0171118	0.945345
Referable DR	DLP	pt-438	0.017156	0.945746
Referable DR	DLP	pt-439	0.0172444	0.946747
Referable DR	DLP	pt-440	0.0174213	0.946947
Referable DR	DLP	pt-441	0.0174655	0.947347
Referable DR	DLP	pt-442	0.0174655	0.947548
Referable DR	DLP	pt-443	0.0175097	0.947748
Referable DR	DLP	pt-444	0.0176866	0.947748
Referable DR	DLP	pt-445	0.0178635	0.947948
Referable DR	DLP	pt-446	0.0179519	0.947948
Referable DR	DLP	pt-447	0.0179519	0.948549
Referable DR	DLP	pt-448	0.0180403	0.948749
Referable DR	DLP	pt-449	0.0180845	0.949349
Referable DR	DLP	pt-450	0.0182614	0.949349
Referable DR	DLP	pt-451	0.0182614	0.950551
Referable DR	DLP	pt-452	0.0183056	0.951151
Referable DR	DLP	pt-453	0.0183941	0.951752
Referable DR	DLP	pt-454	0.0184383	0.952152
Referable DR	DLP	pt-455	0.0185709	0.952152
Referable DR	DLP	pt-456	0.0187478	0.952753
Referable DR	DLP	pt-457	0.0188804	0.953153
Referable DR	DLP	pt-458	0.0189689	0.953754
Referable DR	DLP	pt-459	0.0190131	0.954955
Referable DR	DLP	pt-460	0.0190573	0.955155
Referable DR	DLP	pt-461	0.0191015	0.955556
Referable DR	DLP	pt-462	0.0192784	0.955956
Referable DR	DLP	pt-463	0.019411	0.956156
Referable DR	DLP	pt-464	0.0194553	0.956957
Referable DR	DLP	pt-465	0.0195437	0.957157
Referable DR	DLP	pt-466	0.0195437	0.957758
Referable DR	DLP	pt-467	0.0196321	0.957958
Referable DR	DLP	pt-468	0.0197206	0.958358
Referable DR	DLP	pt-469	0.0197206	0.958959
Referable DR	DLP	pt-470	0.0198974	0.96016
Referable DR	DLP	pt-471	0.0200301	0.960561
Referable DR	DLP	pt-472	0.0202511	0.960961
Referable DR	DLP	pt-473	0.0203838	0.961361
Referable DR	DLP	pt-474	0.020428	0.961361
Referable DR	DLP	pt-475	0.0206491	0.961762
Referable DR	DLP	pt-476	0.0208702	0.961962
Referable DR	DLP	pt-477	0.021047	0.962362
Referable DR	DLP	pt-478	0.0214008	0.962563
Referable DR	DLP	pt-479	0.0214892	0.962563
Referable DR	DLP	pt-480	0.0216661	0.962563
Referable DR	DLP	pt-481	0.0217545	0.962563
Referable DR	DLP	pt-482	0.0219314	0.962763
Referable DR	DLP	pt-483	0.0221082	0.963163
Referable DR	DLP	pt-484	0.0222409	0.963564
Referable DR	DLP	pt-485	0.0224178	0.963764
Referable DR	DLP	pt-486	0.0227273	0.963764
Referable DR	DLP	pt-487	0.0228599	0.964164
Referable DR	DLP	pt-488	0.0231694	0.964164
Referable DR	DLP	pt-489	0.0234347	0.964765
Referable DR	DLP	pt-490	0.0237885	0.964765
Referable DR	DLP	pt-491	0.0240538	0.964965
Referable DR	DLP	pt-492	0.0244075	0.964965
Referable DR	DLP	pt-493	0.0246728	0.964965
Referable DR	DLP	pt-494	0.0252034	0.965365
Referable DR	DLP	pt-495	0.0254245	0.965365
Referable DR	DLP	pt-496	0.0256013	0.965365
Referable DR	DLP	pt-497	0.025734	0.965566
Referable DR	DLP	pt-498	0.0258224	0.965566
Referable DR	DLP	pt-499	0.0260435	0.965566
Referable DR	DLP	pt-500	0.0261762	0.965566
Referable DR	DLP	pt-501	0.0263972	0.965766
Referable DR	DLP	pt-502	0.0266183	0.966166
Referable DR	DLP	pt-503	0.0266625	0.966166
Referable DR	DLP	pt-504	0.026751	0.966166
Referable DR	DLP	pt-505	0.0267952	0.966166
Referable DR	DLP	pt-506	0.0271047	0.966366
Referable DR	DLP	pt-507	0.0273258	0.966567
Referable DR	DLP	pt-508	0.0275469	0.966967
Referable DR	DLP	pt-509	0.027768	0.967167
Referable DR	DLP	pt-510	0.0278564	0.967167
Referable DR	DLP	pt-511	0.0280333	0.967568
Referable DR	DLP	pt-512	0.0282101	0.967568
Referable DR	DLP	pt-513	0.0283428	0.967568
Referable DR	DLP	pt-514	0.0285638	0.967968
Referable DR	DLP	pt-515	0.0286965	0.968168
Referable DR	DLP	pt-516	0.0288291	0.968168
Referable DR	DLP	pt-517	0.0288734	0.968569
Referable DR	DLP	pt-518	0.0291387	0.968569
Referable DR	DLP	pt-519	0.0292713	0.968569
Referable DR	DLP	pt-520	0.0294482	0.969169
Referable DR	DLP	pt-521	0.0295808	0.969169
Referable DR	DLP	pt-522	0.0298903	0.969169
Referable DR	DLP	pt-523	0.0300672	0.969169
Referable DR	DLP	pt-524	0.0302883	0.969369
Referable DR	DLP	pt-525	0.0305978	0.96957
Referable DR	DLP	pt-526	0.0307305	0.96977
Referable DR	DLP	pt-527	0.0308189	0.96977
Referable DR	DLP	pt-528	0.0312168	0.96997
Referable DR	DLP	pt-529	0.0314821	0.96997
Referable DR	DLP	pt-530	0.0317474	0.96997
Referable DR	DLP	pt-531	0.0319243	0.96997
Referable DR	DLP	pt-532	0.0321896	0.96997
Referable DR	DLP	pt-533	0.0323222	0.97017
Referable DR	DLP	pt-534	0.0324991	0.97037
Referable DR	DLP	pt-535	0.0325875	0.97037
Referable DR	DLP	pt-536	0.032676	0.970571
Referable DR	DLP	pt-537	0.0330297	0.970571
Referable DR	DLP	pt-538	0.0333392	0.970571
Referable DR	DLP	pt-539	0.0336045	0.970571
Referable DR	DLP	pt-540	0.033693	0.970571
Referable DR	DLP	pt-541	0.0338698	0.970971
Referable DR	DLP	pt-542	0.0339583	0.970971
Referable DR	DLP	pt-543	0.0340467	0.970971
Referable DR	DLP	pt-544	0.0344004	0.970971
Referable DR	DLP	pt-545	0.0346215	0.971371
Referable DR	DLP	pt-546	0.0347542	0.971572
Referable DR	DLP	pt-547	0.0348868	0.971572
Referable DR	DLP	pt-548	0.0350637	0.971572
Referable DR	DLP	pt-549	0.0352405	0.971772
Referable DR	DLP	pt-550	0.0355058	0.971772
Referable DR	DLP	pt-551	0.0356827	0.971772
Referable DR	DLP	pt-552	0.0358154	0.971972
Referable DR	DLP	pt-553	0.0359922	0.971972
Referable DR	DLP	pt-554	0.0363459	0.971972
Referable DR	DLP	pt-555	0.0366112	0.971972
Referable DR	DLP	pt-556	0.0367881	0.972172
Referable DR	DLP	pt-557	0.0370534	0.972172
Referable DR	DLP	pt-558	0.0372745	0.972773
Referable DR	DLP	pt-559	0.0374514	0.972773
Referable DR	DLP	pt-560	0.0375398	0.972773
Referable DR	DLP	pt-561	0.0378935	0.973173
Referable DR	DLP	pt-562	0.0380262	0.973373
Referable DR	DLP	pt-563	0.0383357	0.973774
Referable DR	DLP	pt-564	0.038601	0.973774
Referable DR	DLP	pt-565	0.0387779	0.973774
Referable DR	DLP	pt-566	0.0388221	0.973774
Referable DR	DLP	pt-567	0.0389989	0.973774
Referable DR	DLP	pt-568	0.0392642	0.974174
Referable DR	DLP	pt-569	0.0397506	0.974174
Referable DR	DLP	pt-570	0.0400159	0.974374
Referable DR	DLP	pt-571	0.040237	0.974374
Referable DR	DLP	pt-572	0.0405023	0.974575
Referable DR	DLP	pt-573	0.0408118	0.974575
Referable DR	DLP	pt-574	0.0409445	0.974575
Referable DR	DLP	pt-575	0.0412982	0.974575
Referable DR	DLP	pt-576	0.0415635	0.974575
Referable DR	DLP	pt-577	0.0417846	0.974575
Referable DR	DLP	pt-578	0.0419614	0.974575
Referable DR	DLP	pt-579	0.0421825	0.974775
Referable DR	DLP	pt-580	0.0422267	0.974775
Referable DR	DLP	pt-581	0.0425363	0.974775
Referable DR	DLP	pt-582	0.04289	0.974775
Referable DR	DLP	pt-583	0.0431553	0.974775
Referable DR	DLP	pt-584	0.0433764	0.974775
Referable DR	DLP	pt-585	0.043509	0.974975
Referable DR	DLP	pt-586	0.0436417	0.974975
Referable DR	DLP	pt-587	0.0437301	0.974975
Referable DR	DLP	pt-588	0.043907	0.974975
Referable DR	DLP	pt-589	0.0442165	0.975375
Referable DR	DLP	pt-590	0.0444818	0.975375
Referable DR	DLP	pt-591	0.0447913	0.975375
Referable DR	DLP	pt-592	0.0449682	0.975576
Referable DR	DLP	pt-593	0.0451892	0.975776
Referable DR	DLP	pt-594	0.0454545	0.975976
Referable DR	DLP	pt-595	0.0458083	0.975976
Referable DR	DLP	pt-596	0.0464273	0.975976
Referable DR	DLP	pt-597	0.04656	0.975976
Referable DR	DLP	pt-598	0.0470021	0.975976
Referable DR	DLP	pt-599	0.0472674	0.975976
Referable DR	DLP	pt-600	0.0477096	0.975976
Referable DR	DLP	pt-601	0.0478422	0.975976
Referable DR	DLP	pt-602	0.0482402	0.975976
Referable DR	DLP	pt-603	0.0485055	0.976176
Referable DR	DLP	pt-604	0.0489034	0.976376
Referable DR	DLP	pt-605	0.0489476	0.976376
Referable DR	DLP	pt-606	0.0492129	0.976777
Referable DR	DLP	pt-607	0.0495667	0.976977
Referable DR	DLP	pt-608	0.0496993	0.976977
Referable DR	DLP	pt-609	0.0503184	0.976977
Referable DR	DLP	pt-610	0.0508047	0.976977
Referable DR	DLP	pt-611	0.05107	0.976977
Referable DR	DLP	pt-612	0.0513796	0.976977
Referable DR	DLP	pt-613	0.0516006	0.976977
Referable DR	DLP	pt-614	0.0519102	0.977177
Referable DR	DLP	pt-615	0.0523523	0.977377
Referable DR	DLP	pt-616	0.0526176	0.977377
Referable DR	DLP	pt-617	0.0529713	0.977778
Referable DR	DLP	pt-618	0.0532366	0.977778
Referable DR	DLP	pt-619	0.0536788	0.977778
Referable DR	DLP	pt-620	0.0540768	0.977778
Referable DR	DLP	pt-621	0.0542094	0.977778
Referable DR	DLP	pt-622	0.0545189	0.977778
Referable DR	DLP	pt-623	0.05474	0.977778
Referable DR	DLP	pt-624	0.0550495	0.977778
Referable DR	DLP	pt-625	0.0551822	0.977778
Referable DR	DLP	pt-626	0.0554917	0.977778
Referable DR	DLP	pt-627	0.055757	0.977978
Referable DR	DLP	pt-628	0.0560223	0.977978
Referable DR	DLP	pt-629	0.0563318	0.977978
Referable DR	DLP	pt-630	0.0568624	0.977978
Referable DR	DLP	pt-631	0.0573488	0.977978
Referable DR	DLP	pt-632	0.0576141	0.977978
Referable DR	DLP	pt-633	0.0579236	0.978178
Referable DR	DLP	pt-634	0.0581889	0.978378
Referable DR	DLP	pt-635	0.0582331	0.978579
Referable DR	DLP	pt-636	0.0584542	0.978579
Referable DR	DLP	pt-637	0.0587637	0.978779
Referable DR	DLP	pt-638	0.0592059	0.978979
Referable DR	DLP	pt-639	0.0595154	0.978979
Referable DR	DLP	pt-640	0.0597807	0.978979
Referable DR	DLP	pt-641	0.0600018	0.979179
Referable DR	DLP	pt-642	0.0603997	0.979179
Referable DR	DLP	pt-643	0.0608861	0.979379
Referable DR	DLP	pt-644	0.0611514	0.979379
Referable DR	DLP	pt-645	0.0615493	0.979379
Referable DR	DLP	pt-646	0.0619031	0.97958
Referable DR	DLP	pt-647	0.0622126	0.97958
Referable DR	DLP	pt-648	0.0626105	0.97978
Referable DR	DLP	pt-649	0.0631411	0.97978
Referable DR	DLP	pt-650	0.063318	0.97978
Referable DR	DLP	pt-651	0.0642466	0.97978
Referable DR	DLP	pt-652	0.064335	0.97978
Referable DR	DLP	pt-653	0.0644676	0.97978
Referable DR	DLP	pt-654	0.0646887	0.97978
Referable DR	DLP	pt-655	0.0649982	0.97978
Referable DR	DLP	pt-656	0.0657057	0.97978
Referable DR	DLP	pt-657	0.065971	0.97978
Referable DR	DLP	pt-658	0.0663689	0.97978
Referable DR	DLP	pt-659	0.0666785	0.98018
Referable DR	DLP	pt-660	0.066988	0.98018
Referable DR	DLP	pt-661	0.0672091	0.98018
Referable DR	DLP	pt-662	0.0676954	0.98018
Referable DR	DLP	pt-663	0.068005	0.98018
Referable DR	DLP	pt-664	0.0681376	0.98018
Referable DR	DLP	pt-665	0.0684471	0.98018
Referable DR	DLP	pt-666	0.0685356	0.98018
Referable DR	DLP	pt-667	0.0689335	0.98018
Referable DR	DLP	pt-668	0.0691104	0.98038
Referable DR	DLP	pt-669	0.0693757	0.98038
Referable DR	DLP	pt-670	0.0697736	0.980581
Referable DR	DLP	pt-671	0.0701273	0.980581
Referable DR	DLP	pt-672	0.0703484	0.980581
Referable DR	DLP	pt-673	0.0707464	0.980581
Referable DR	DLP	pt-674	0.0711001	0.980781
Referable DR	DLP	pt-675	0.0716749	0.980781
Referable DR	DLP	pt-676	0.0717634	0.981181
Referable DR	DLP	pt-677	0.0719844	0.981181
Referable DR	DLP	pt-678	0.0721613	0.981181
Referable DR	DLP	pt-679	0.0726477	0.981181
Referable DR	DLP	pt-680	0.072913	0.981181
Referable DR	DLP	pt-681	0.0733109	0.981381
Referable DR	DLP	pt-682	0.0736647	0.981582
Referable DR	DLP	pt-683	0.0738857	0.981582
Referable DR	DLP	pt-684	0.0742837	0.981582
Referable DR	DLP	pt-685	0.0744606	0.981582
Referable DR	DLP	pt-686	0.0749912	0.981582
Referable DR	DLP	pt-687	0.0753007	0.981582
Referable DR	DLP	pt-688	0.0756102	0.981982
Referable DR	DLP	pt-689	0.0760524	0.981982
Referable DR	DLP	pt-690	0.0763619	0.981982
Referable DR	DLP	pt-691	0.0766272	0.981982
Referable DR	DLP	pt-692	0.0769809	0.981982
Referable DR	DLP	pt-693	0.0774673	0.981982
Referable DR	DLP	pt-694	0.0779979	0.982182
Referable DR	DLP	pt-695	0.0783958	0.982182
Referable DR	DLP	pt-696	0.0786169	0.982182
Referable DR	DLP	pt-697	0.0792802	0.982382
Referable DR	DLP	pt-698	0.0795897	0.982583
Referable DR	DLP	pt-699	0.0802087	0.982783
Referable DR	DLP	pt-700	0.0806067	0.982983
Referable DR	DLP	pt-701	0.0809604	0.982983
Referable DR	DLP	pt-702	0.0814025	0.982983
Referable DR	DLP	pt-703	0.0817563	0.983183
Referable DR	DLP	pt-704	0.0821984	0.983183
Referable DR	DLP	pt-705	0.0827733	0.983383
Referable DR	DLP	pt-706	0.0829501	0.983383
Referable DR	DLP	pt-707	0.0832596	0.983383
Referable DR	DLP	pt-708	0.083746	0.983383
Referable DR	DLP	pt-709	0.0842766	0.983584
Referable DR	DLP	pt-710	0.0846746	0.983984
Referable DR	DLP	pt-711	0.0851167	0.983984
Referable DR	DLP	pt-712	0.0856915	0.983984
Referable DR	DLP	pt-713	0.0862221	0.983984
Referable DR	DLP	pt-714	0.0864874	0.983984
Referable DR	DLP	pt-715	0.0868854	0.983984
Referable DR	DLP	pt-716	0.0873718	0.984184
Referable DR	DLP	pt-717	0.0877255	0.984384
Referable DR	DLP	pt-718	0.0881235	0.984384
Referable DR	DLP	pt-719	0.0885656	0.984384
Referable DR	DLP	pt-720	0.0889193	0.984384
Referable DR	DLP	pt-721	0.0890962	0.984384
Referable DR	DLP	pt-722	0.0896268	0.984384
Referable DR	DLP	pt-723	0.0899363	0.984384
Referable DR	DLP	pt-724	0.0902016	0.984384
Referable DR	DLP	pt-725	0.0906438	0.984384
Referable DR	DLP	pt-726	0.091307	0.984384
Referable DR	DLP	pt-727	0.0913955	0.984384
Referable DR	DLP	pt-728	0.0917492	0.984384
Referable DR	DLP	pt-729	0.0920145	0.984384
Referable DR	DLP	pt-730	0.0923682	0.984585
Referable DR	DLP	pt-731	0.092722	0.984585
Referable DR	DLP	pt-732	0.0932083	0.984585
Referable DR	DLP	pt-733	0.0934736	0.984585
Referable DR	DLP	pt-734	0.0936505	0.984585
Referable DR	DLP	pt-735	0.0941811	0.984785
Referable DR	DLP	pt-736	0.095375	0.984785
Referable DR	DLP	pt-737	0.0957287	0.984785
Referable DR	DLP	pt-738	0.0960824	0.984985
Referable DR	DLP	pt-739	0.0967899	0.984985
Referable DR	DLP	pt-740	0.0971878	0.984985
Referable DR	DLP	pt-741	0.09763	0.984985
Referable DR	DLP	pt-742	0.0979837	0.985185
Referable DR	DLP	pt-743	0.0982932	0.985185
Referable DR	DLP	pt-744	0.0990007	0.985185
Referable DR	DLP	pt-745	0.0994429	0.985185
Referable DR	DLP	pt-746	0.0999293	0.985385
Referable DR	DLP	pt-747	0.101167	0.985385
Referable DR	DLP	pt-748	0.101388	0.985586
Referable DR	DLP	pt-749	0.101875	0.985586
Referable DR	DLP	pt-750	0.102273	0.985586
Referable DR	DLP	pt-751	0.103024	0.985586
Referable DR	DLP	pt-752	0.103467	0.985586
Referable DR	DLP	pt-753	0.104218	0.985986
Referable DR	DLP	pt-754	0.105103	0.985986
Referable DR	DLP	pt-755	0.105854	0.986186
Referable DR	DLP	pt-756	0.106296	0.986386
Referable DR	DLP	pt-757	0.106739	0.986386
Referable DR	DLP	pt-758	0.107225	0.986386
Referable DR	DLP	pt-759	0.107756	0.986386
Referable DR	DLP	pt-760	0.108375	0.986386
Referable DR	DLP	pt-761	0.108949	0.986386
Referable DR	DLP	pt-762	0.109613	0.986587
Referable DR	DLP	pt-763	0.110187	0.986787
Referable DR	DLP	pt-764	0.110541	0.986787
Referable DR	DLP	pt-765	0.111514	0.986787
Referable DR	DLP	pt-766	0.112	0.986987
Referable DR	DLP	pt-767	0.11231	0.987187
Referable DR	DLP	pt-768	0.112929	0.987387
Referable DR	DLP	pt-769	0.113371	0.987588
Referable DR	DLP	pt-770	0.114255	0.987588
Referable DR	DLP	pt-771	0.114742	0.987588
Referable DR	DLP	pt-772	0.115317	0.987588
Referable DR	DLP	pt-773	0.115847	0.987588
Referable DR	DLP	pt-774	0.11651	0.987588
Referable DR	DLP	pt-775	0.117439	0.987588
Referable DR	DLP	pt-776	0.11797	0.987588
Referable DR	DLP	pt-777	0.118987	0.987588
Referable DR	DLP	pt-778	0.119517	0.987588
Referable DR	DLP	pt-779	0.120225	0.987988
Referable DR	DLP	pt-780	0.121242	0.987988
Referable DR	DLP	pt-781	0.121993	0.987988
Referable DR	DLP	pt-782	0.122701	0.987988
Referable DR	DLP	pt-783	0.123452	0.988188
Referable DR	DLP	pt-784	0.124381	0.988388
Referable DR	DLP	pt-785	0.125088	0.988589
Referable DR	DLP	pt-786	0.126061	0.988589
Referable DR	DLP	pt-787	0.126769	0.988589
Referable DR	DLP	pt-788	0.127299	0.988589
Referable DR	DLP	pt-789	0.128007	0.988789
Referable DR	DLP	pt-790	0.128847	0.988789
Referable DR	DLP	pt-791	0.129908	0.988789
Referable DR	DLP	pt-792	0.130483	0.988789
Referable DR	DLP	pt-793	0.131102	0.988789
Referable DR	DLP	pt-794	0.131632	0.988789
Referable DR	DLP	pt-795	0.132119	0.988989
Referable DR	DLP	pt-796	0.132782	0.988989
Referable DR	DLP	pt-797	0.133578	0.988989
Referable DR	DLP	pt-798	0.134285	0.988989
Referable DR	DLP	pt-799	0.135081	0.989189
Referable DR	DLP	pt-800	0.135745	0.98959
Referable DR	DLP	pt-801	0.136496	0.98959
Referable DR	DLP	pt-802	0.136938	0.98959
Referable DR	DLP	pt-803	0.137425	0.98979
Referable DR	DLP	pt-804	0.138398	0.98979
Referable DR	DLP	pt-805	0.139636	0.98979
Referable DR	DLP	pt-806	0.140476	0.98979
Referable DR	DLP	pt-807	0.141493	0.98979
Referable DR	DLP	pt-808	0.141935	0.98979
Referable DR	DLP	pt-809	0.142598	0.98979
Referable DR	DLP	pt-810	0.143394	0.98979
Referable DR	DLP	pt-811	0.144544	0.98979
Referable DR	DLP	pt-812	0.145472	0.99019
Referable DR	DLP	pt-813	0.146976	0.99019
Referable DR	DLP	pt-814	0.14786	0.99019
Referable DR	DLP	pt-815	0.148435	0.99019
Referable DR	DLP	pt-816	0.149231	0.99019
Referable DR	DLP	pt-817	0.150292	0.99019
Referable DR	DLP	pt-818	0.151176	0.990591
Referable DR	DLP	pt-819	0.151618	0.990591
Referable DR	DLP	pt-820	0.152856	0.990591
Referable DR	DLP	pt-821	0.153431	0.990591
Referable DR	DLP	pt-822	0.154979	0.990591
Referable DR	DLP	pt-823	0.155819	0.990791
Referable DR	DLP	pt-824	0.156792	0.990791
Referable DR	DLP	pt-825	0.157588	0.991191
Referable DR	DLP	pt-826	0.158826	0.991391
Referable DR	DLP	pt-827	0.159622	0.991592
Referable DR	DLP	pt-828	0.160373	0.991592
Referable DR	DLP	pt-829	0.161655	0.991792
Referable DR	DLP	pt-830	0.162672	0.991792
Referable DR	DLP	pt-831	0.163468	0.991792
Referable DR	DLP	pt-832	0.164485	0.991992
Referable DR	DLP	pt-833	0.16506	0.991992
Referable DR	DLP	pt-834	0.166431	0.992192
Referable DR	DLP	pt-835	0.167271	0.992392
Referable DR	DLP	pt-836	0.168111	0.992793
Referable DR	DLP	pt-837	0.169703	0.992793
Referable DR	DLP	pt-838	0.170941	0.992793
Referable DR	DLP	pt-839	0.172223	0.993193
Referable DR	DLP	pt-840	0.17324	0.993193
Referable DR	DLP	pt-841	0.174478	0.993393
Referable DR	DLP	pt-842	0.175849	0.993393
Referable DR	DLP	pt-843	0.176866	0.993594
Referable DR	DLP	pt-844	0.178679	0.993794
Referable DR	DLP	pt-845	0.180182	0.993994
Referable DR	DLP	pt-846	0.18142	0.993994
Referable DR	DLP	pt-847	0.183366	0.993994
Referable DR	DLP	pt-848	0.184427	0.993994
Referable DR	DLP	pt-849	0.185753	0.993994
Referable DR	DLP	pt-850	0.187478	0.994194
Referable DR	DLP	pt-851	0.189158	0.994194
Referable DR	DLP	pt-852	0.190883	0.994194
Referable DR	DLP	pt-853	0.194066	0.994194
Referable DR	DLP	pt-854	0.195746	0.994194
Referable DR	DLP	pt-855	0.197559	0.994194
Referable DR	DLP	pt-856	0.199151	0.994194
Referable DR	DLP	pt-857	0.201097	0.994394
Referable DR	DLP	pt-858	0.202379	0.994394
Referable DR	DLP	pt-859	0.20375	0.994595
Referable DR	DLP	pt-860	0.205032	0.994795
Referable DR	DLP	pt-861	0.206358	0.995395
Referable DR	DLP	pt-862	0.20826	0.995596
Referable DR	DLP	pt-863	0.209675	0.995596
Referable DR	DLP	pt-864	0.211532	0.995596
Referable DR	DLP	pt-865	0.21361	0.995596
Referable DR	DLP	pt-866	0.21529	0.995596
Referable DR	DLP	pt-867	0.217412	0.995596
Referable DR	DLP	pt-868	0.219048	0.995596
Referable DR	DLP	pt-869	0.221348	0.995596
Referable DR	DLP	pt-870	0.222895	0.995596
Referable DR	DLP	pt-871	0.224487	0.995796
Referable DR	DLP	pt-872	0.2263	0.995796
Referable DR	DLP	pt-873	0.228201	0.995796
Referable DR	DLP	pt-874	0.230147	0.995796
Referable DR	DLP	pt-875	0.232137	0.995796
Referable DR	DLP	pt-876	0.234082	0.995796
Referable DR	DLP	pt-877	0.235718	0.995796
Referable DR	DLP	pt-878	0.237752	0.995796
Referable DR	DLP	pt-879	0.239476	0.995996
Referable DR	DLP	pt-880	0.241776	0.995996
Referable DR	DLP	pt-881	0.243412	0.995996
Referable DR	DLP	pt-882	0.246065	0.996396
Referable DR	DLP	pt-883	0.248452	0.996597
Referable DR	DLP	pt-884	0.250884	0.996597
Referable DR	DLP	pt-885	0.253139	0.996797
Referable DR	DLP	pt-886	0.255527	0.996797
Referable DR	DLP	pt-887	0.258136	0.996797
Referable DR	DLP	pt-888	0.260524	0.996797
Referable DR	DLP	pt-889	0.263751	0.996797
Referable DR	DLP	pt-890	0.266846	0.996797
Referable DR	DLP	pt-891	0.269455	0.996797
Referable DR	DLP	pt-892	0.27255	0.996797
Referable DR	DLP	pt-893	0.275557	0.996797
Referable DR	DLP	pt-894	0.278475	0.996797
Referable DR	DLP	pt-895	0.281084	0.996797
Referable DR	DLP	pt-896	0.284179	0.996997
Referable DR	DLP	pt-897	0.28754	0.996997
Referable DR	DLP	pt-898	0.290812	0.997397
Referable DR	DLP	pt-899	0.293995	0.997598
Referable DR	DLP	pt-900	0.2974	0.997798
Referable DR	DLP	pt-901	0.300761	0.997998
Referable DR	DLP	pt-902	0.303635	0.997998
Referable DR	DLP	pt-903	0.306464	0.997998
Referable DR	DLP	pt-904	0.310311	0.997998
Referable DR	DLP	pt-905	0.313981	0.998198
Referable DR	DLP	pt-906	0.317917	0.998398
Referable DR	DLP	pt-907	0.321984	0.998398
Referable DR	DLP	pt-908	0.325875	0.998398
Referable DR	DLP	pt-909	0.330916	0.998398
Referable DR	DLP	pt-910	0.335559	0.998398
Referable DR	DLP	pt-911	0.340069	0.998398
Referable DR	DLP	pt-912	0.345287	0.998398
Referable DR	DLP	pt-913	0.350283	0.998398
Referable DR	DLP	pt-914	0.355456	0.998398
Referable DR	DLP	pt-915	0.360276	0.998799
Referable DR	DLP	pt-916	0.364698	0.998799
Referable DR	DLP	pt-917	0.371197	0.998799
Referable DR	DLP	pt-918	0.376459	0.998999
Referable DR	DLP	pt-919	0.383003	0.998999
Referable DR	DLP	pt-920	0.388884	0.999199
Referable DR	DLP	pt-921	0.395472	0.999199
Referable DR	DLP	pt-922	0.401618	0.999399
Referable DR	DLP	pt-923	0.409179	0.999399
Referable DR	DLP	pt-924	0.416829	0.999399
Referable DR	DLP	pt-925	0.425009	0.999399
Referable DR	DLP	pt-926	0.432305	0.9998
Referable DR	DLP	pt-927	0.439202	0.9998
Referable DR	DLP	pt-928	0.448001	0.9998
Referable DR	DLP	pt-929	0.458083	0.9998
Referable DR	DLP	pt-930	0.467987	0.9998
Referable DR	DLP	pt-931	0.478422	0.9998
Referable DR	DLP	pt-932	0.490493	0.9998
Referable DR	DLP	pt-933	0.501901	0.9998
Referable DR	DLP	pt-934	0.515697	0.9998
Referable DR	DLP	pt-935	0.529802	0.9998
Referable DR	DLP	pt-936	0.544216	0.9998
Referable DR	DLP	pt-937	0.559736	0.9998
Referable DR	DLP	pt-938	0.578131	0.9998
Referable DR	DLP	pt-939	0.597851	0.9998
Referable DR	DLP	pt-940	0.619208	1
Referable DR	DLP	pt-941	0.643438	1
Referable DR	DLP	pt-942	0.671472	1
Referable DR	DLP	pt-943	0.704545	1
Referable DR	DLP	pt-944	0.74664	1
Referable DR	DLP	pt-945	0.799213	1
Referable DR	DLP	pt-946	0.869296	1
Referable DR	DLP	pt-947	0.960294	1
Referable DR	DLP	pt-948	1	1
RVO	DLP	pt-0	0	0
RVO	DLP	pt-1	0	0.1552
RVO	DLP	pt-2	0	0.2928
RVO	DLP	pt-3	0	0.3648
RVO	DLP	pt-4	0	0.4064
RVO	DLP	pt-5	0	0.4544
RVO	DLP	pt-6	0	0.4784
RVO	DLP	pt-7	0	0.4928
RVO	DLP	pt-8	0	0.5136
RVO	DLP	pt-9	0	0.5248
RVO	DLP	pt-10	0	0.5392
RVO	DLP	pt-11	0	0.552
RVO	DLP	pt-12	0	0.5664
RVO	DLP	pt-13	0	0.5824
RVO	DLP	pt-14	0	0.5872
RVO	DLP	pt-15	0	0.5984
RVO	DLP	pt-16	0	0.608
RVO	DLP	pt-17	0	0.616
RVO	DLP	pt-18	0	0.6192
RVO	DLP	pt-19	0	0.6272
RVO	DLP	pt-20	0	0.6336
RVO	DLP	pt-21	0	0.6384
RVO	DLP	pt-22	0	0.6464
RVO	DLP	pt-23	0	0.6608
RVO	DLP	pt-24	0	0.6672
RVO	DLP	pt-25	0	0.6832
RVO	DLP	pt-26	0	0.688
RVO	DLP	pt-27	0	0.6944
RVO	DLP	pt-28	0	0.696
RVO	DLP	pt-29	0	0.7024
RVO	DLP	pt-30	0	0.7088
RVO	DLP	pt-31	0	0.7152
RVO	DLP	pt-32	0	0.7168
RVO	DLP	pt-33	0	0.7216
RVO	DLP	pt-34	0	0.7264
RVO	DLP	pt-35	0	0.7296
RVO	DLP	pt-36	0	0.7312
RVO	DLP	pt-37	0	0.7376
RVO	DLP	pt-38	0	0.7392
RVO	DLP	pt-39	0	0.7488
RVO	DLP	pt-40	0	0.752
RVO	DLP	pt-41	0	0.7568
RVO	DLP	pt-42	0	0.76
RVO	DLP	pt-43	3.70563e-05	0.7632
RVO	DLP	pt-44	3.70563e-05	0.7728
RVO	DLP	pt-45	3.70563e-05	0.7744
RVO	DLP	pt-46	3.70563e-05	0.7776
RVO	DLP	pt-47	3.70563e-05	0.7824
RVO	DLP	pt-48	3.70563e-05	0.7888
RVO	DLP	pt-49	3.70563e-05	0.792
RVO	DLP	pt-50	3.70563e-05	0.7952
RVO	DLP	pt-51	3.70563e-05	0.7968
RVO	DLP	pt-52	3.70563e-05	0.8016
RVO	DLP	pt-53	3.70563e-05	0.8048
RVO	DLP	pt-54	3.70563e-05	0.8096
RVO	DLP	pt-55	3.70563e-05	0.8128
RVO	DLP	pt-56	3.70563e-05	0.8368
RVO	DLP	pt-57	3.70563e-05	0.8464
RVO	DLP	pt-58	3.70563e-05	0.8528
RVO	DLP	pt-59	3.70563e-05	0.856
RVO	DLP	pt-60	3.70563e-05	0.8576
RVO	DLP	pt-61	3.70563e-05	0.8672
RVO	DLP	pt-62	3.70563e-05	0.8688
RVO	DLP	pt-63	3.70563e-05	0.872
RVO	DLP	pt-64	3.70563e-05	0.8768
RVO	DLP	pt-65	3.70563e-05	0.88
RVO	DLP	pt-66	7.41125e-05	0.8816
RVO	DLP	pt-67	7.41125e-05	0.904
RVO	DLP	pt-68	7.41125e-05	0.9072
RVO	DLP	pt-69	0.000111169	0.9072
RVO	DLP	pt-70	0.000111169	0.9184
RVO	DLP	pt-71	0.000148225	0.9184
RVO	DLP	pt-72	0.000148225	0.9216
RVO	DLP	pt-73	0.000148225	0.9248
RVO	DLP	pt-74	0.000148225	0.9296
RVO	DLP	pt-75	0.000185281	0.9296
RVO	DLP	pt-76	0.000222338	0.9312
RVO	DLP	pt-77	0.000222338	0.944
RVO	DLP	pt-78	0.000222338	0.9472
RVO	DLP	pt-79	0.000222338	0.9488
RVO	DLP	pt-80	0.000259394	0.9488
RVO	DLP	pt-81	0.000259394	0.9504
RVO	DLP	pt-82	0.00029645	0.952
RVO	DLP	pt-83	0.00029645	0.9536
RVO	DLP	pt-84	0.00029645	0.9568
RVO	DLP	pt-85	0.00029645	0.9584
RVO	DLP	pt-86	0.000333506	0.96
RVO	DLP	pt-87	0.000370563	0.96
RVO	DLP	pt-88	0.000370563	0.968
RVO	DLP	pt-89	0.000370563	0.9712
RVO	DLP	pt-90	0.000444675	0.9712
RVO	DLP	pt-91	0.000481731	0.9712
RVO	DLP	pt-92	0.000555844	0.9728
RVO	DLP	pt-93	0.000629956	0.9728
RVO	DLP	pt-94	0.000741125	0.9728
RVO	DLP	pt-95	0.000815238	0.9728
RVO	DLP	pt-96	0.000815238	0.9744
[truncated: 12,220 more rows]

## Sheet: Figure 2b
Diseases/conditions	Predictor	Data item	False Positive Rate	True Positive Rate
Nonreferable	DLP	pt-0	0	0
Nonreferable	DLP	pt-1	0	0.000432302
Nonreferable	DLP	pt-2	0	0.00469768
Nonreferable	DLP	pt-3	0	0.0153899
Nonreferable	DLP	pt-4	0	0.0312986
Nonreferable	DLP	pt-5	0	0.0511557
Nonreferable	DLP	pt-6	0	0.0711857
Nonreferable	DLP	pt-7	3.88395e-05	0.0910715
Nonreferable	DLP	pt-8	3.88395e-05	0.111188
Nonreferable	DLP	pt-9	7.7679e-05	0.128912
Nonreferable	DLP	pt-10	0.000155358	0.147357
Nonreferable	DLP	pt-11	0.000194197	0.164361
Nonreferable	DLP	pt-12	0.000271876	0.1805
Nonreferable	DLP	pt-13	0.000388395	0.195804
Nonreferable	DLP	pt-14	0.000466074	0.210012
Nonreferable	DLP	pt-15	0.000621432	0.224278
Nonreferable	DLP	pt-16	0.000699111	0.237247
Nonreferable	DLP	pt-17	0.00073795	0.248458
Nonreferable	DLP	pt-18	0.000854468	0.260418
Nonreferable	DLP	pt-19	0.000932147	0.27235
Nonreferable	DLP	pt-20	0.000970987	0.283013
Nonreferable	DLP	pt-21	0.00108751	0.293994
Nonreferable	DLP	pt-22	0.00116518	0.304801
Nonreferable	DLP	pt-23	0.00132054	0.315638
Nonreferable	DLP	pt-24	0.00143706	0.324543
Nonreferable	DLP	pt-25	0.00155358	0.333852
Nonreferable	DLP	pt-26	0.00163126	0.343507
Nonreferable	DLP	pt-27	0.00170894	0.35198
Nonreferable	DLP	pt-28	0.00182546	0.359271
Nonreferable	DLP	pt-29	0.00198081	0.367255
Nonreferable	DLP	pt-30	0.00225269	0.375209
Nonreferable	DLP	pt-31	0.00233037	0.382587
Nonreferable	DLP	pt-32	0.00240805	0.390512
Nonreferable	DLP	pt-33	0.00260224	0.396738
Nonreferable	DLP	pt-34	0.00279644	0.403914
Nonreferable	DLP	pt-35	0.00287412	0.410917
Nonreferable	DLP	pt-36	0.00302948	0.417488
Nonreferable	DLP	pt-37	0.00318484	0.423713
Nonreferable	DLP	pt-38	0.00337903	0.429823
Nonreferable	DLP	pt-39	0.00345671	0.435299
Nonreferable	DLP	pt-40	0.00357323	0.440775
Nonreferable	DLP	pt-41	0.00361207	0.446568
Nonreferable	DLP	pt-42	0.00384511	0.451784
Nonreferable	DLP	pt-43	0.00400047	0.457721
Nonreferable	DLP	pt-44	0.0042335	0.462937
Nonreferable	DLP	pt-45	0.00454422	0.467606
Nonreferable	DLP	pt-46	0.00473842	0.471987
Nonreferable	DLP	pt-47	0.00501029	0.476281
Nonreferable	DLP	pt-48	0.00520449	0.481094
Nonreferable	DLP	pt-49	0.00520449	0.485273
Nonreferable	DLP	pt-50	0.00555405	0.489942
Nonreferable	DLP	pt-51	0.00567056	0.494438
Nonreferable	DLP	pt-52	0.00586476	0.498818
Nonreferable	DLP	pt-53	0.0060978	0.503574
Nonreferable	DLP	pt-54	0.00636967	0.507897
Nonreferable	DLP	pt-55	0.00660271	0.51245
Nonreferable	DLP	pt-56	0.00664155	0.517004
Nonreferable	DLP	pt-57	0.00675807	0.52101
Nonreferable	DLP	pt-58	0.00695227	0.524756
Nonreferable	DLP	pt-59	0.0071853	0.528417
Nonreferable	DLP	pt-60	0.00749602	0.531904
Nonreferable	DLP	pt-61	0.0075737	0.535478
Nonreferable	DLP	pt-62	0.00769022	0.53885
Nonreferable	DLP	pt-63	0.00811745	0.542221
Nonreferable	DLP	pt-64	0.00819513	0.545766
Nonreferable	DLP	pt-65	0.00827281	0.549426
Nonreferable	DLP	pt-66	0.00846701	0.552597
Nonreferable	DLP	pt-67	0.00877772	0.555594
Nonreferable	DLP	pt-68	0.00901076	0.558908
Nonreferable	DLP	pt-69	0.00912728	0.561733
Nonreferable	DLP	pt-70	0.00947683	0.564932
Nonreferable	DLP	pt-71	0.00970987	0.568015
Nonreferable	DLP	pt-72	0.00994291	0.571128
Nonreferable	DLP	pt-73	0.0101759	0.574356
Nonreferable	DLP	pt-74	0.0103313	0.57744
Nonreferable	DLP	pt-75	0.0106032	0.579832
Nonreferable	DLP	pt-76	0.0106809	0.582887
Nonreferable	DLP	pt-77	0.0110304	0.585682
Nonreferable	DLP	pt-78	0.0111858	0.588391
Nonreferable	DLP	pt-79	0.0115353	0.590899
Nonreferable	DLP	pt-80	0.0116907	0.594299
Nonreferable	DLP	pt-81	0.0118072	0.596663
Nonreferable	DLP	pt-82	0.0121179	0.599718
Nonreferable	DLP	pt-83	0.0121179	0.602138
Nonreferable	DLP	pt-84	0.0123121	0.604963
Nonreferable	DLP	pt-85	0.0124675	0.606778
Nonreferable	DLP	pt-86	0.012584	0.609488
Nonreferable	DLP	pt-87	0.0126228	0.611995
Nonreferable	DLP	pt-88	0.0129724	0.614185
Nonreferable	DLP	pt-89	0.0131666	0.616866
Nonreferable	DLP	pt-90	0.0133996	0.619402
Nonreferable	DLP	pt-91	0.0136715	0.621448
Nonreferable	DLP	pt-92	0.0137492	0.623725
Nonreferable	DLP	pt-93	0.0138657	0.6258
Nonreferable	DLP	pt-94	0.0140599	0.627615
Nonreferable	DLP	pt-95	0.0142929	0.629835
Nonreferable	DLP	pt-96	0.0144094	0.632198
Nonreferable	DLP	pt-97	0.0145648	0.634158
Nonreferable	DLP	pt-98	0.0147978	0.636636
Nonreferable	DLP	pt-99	0.0150309	0.638769
Nonreferable	DLP	pt-100	0.0154193	0.640498
Nonreferable	DLP	pt-101	0.0155746	0.642544
Nonreferable	DLP	pt-102	0.0156911	0.644706
Nonreferable	DLP	pt-103	0.0158853	0.647155
Nonreferable	DLP	pt-104	0.015963	0.649375
Nonreferable	DLP	pt-105	0.0161572	0.651536
Nonreferable	DLP	pt-106	0.0162349	0.653467
Nonreferable	DLP	pt-107	0.0163514	0.655225
Nonreferable	DLP	pt-108	0.0164291	0.657271
Nonreferable	DLP	pt-109	0.0165845	0.658885
Nonreferable	DLP	pt-110	0.0168175	0.661133
Nonreferable	DLP	pt-111	0.0168563	0.662805
Nonreferable	DLP	pt-112	0.0170117	0.664793
Nonreferable	DLP	pt-113	0.0172447	0.666436
Nonreferable	DLP	pt-114	0.0173224	0.66854
Nonreferable	DLP	pt-115	0.0174778	0.670759
Nonreferable	DLP	pt-116	0.0175943	0.672517
Nonreferable	DLP	pt-117	0.0177496	0.674592
Nonreferable	DLP	pt-118	0.017905	0.676408
Nonreferable	DLP	pt-119	0.0180215	0.678108
Nonreferable	DLP	pt-120	0.0181769	0.679866
Nonreferable	DLP	pt-121	0.0183711	0.681595
Nonreferable	DLP	pt-122	0.0184488	0.683382
Nonreferable	DLP	pt-123	0.0185653	0.685025
Nonreferable	DLP	pt-124	0.0187595	0.686754
Nonreferable	DLP	pt-125	0.018876	0.688455
Nonreferable	DLP	pt-126	0.0191479	0.689694
Nonreferable	DLP	pt-127	0.0193809	0.691683
Nonreferable	DLP	pt-128	0.0195363	0.693671
Nonreferable	DLP	pt-129	0.019847	0.69517
Nonreferable	DLP	pt-130	0.0199635	0.696726
Nonreferable	DLP	pt-131	0.0201577	0.698513
Nonreferable	DLP	pt-132	0.0202742	0.700012
Nonreferable	DLP	pt-133	0.0205461	0.701337
Nonreferable	DLP	pt-134	0.0207014	0.703066
Nonreferable	DLP	pt-135	0.0208956	0.70494
Nonreferable	DLP	pt-136	0.0210122	0.706438
Nonreferable	DLP	pt-137	0.0212064	0.707822
Nonreferable	DLP	pt-138	0.0215559	0.709436
Nonreferable	DLP	pt-139	0.0217501	0.710934
Nonreferable	DLP	pt-140	0.0218666	0.712491
Nonreferable	DLP	pt-141	0.0221773	0.714249
Nonreferable	DLP	pt-142	0.022255	0.715718
Nonreferable	DLP	pt-143	0.0223715	0.717073
Nonreferable	DLP	pt-144	0.0226823	0.718716
Nonreferable	DLP	pt-145	0.0227988	0.719869
Nonreferable	DLP	pt-146	0.0229153	0.720964
Nonreferable	DLP	pt-147	0.0233037	0.722434
Nonreferable	DLP	pt-148	0.0236532	0.724134
Nonreferable	DLP	pt-149	0.0239251	0.725517
Nonreferable	DLP	pt-150	0.024197	0.727045
Nonreferable	DLP	pt-151	0.0242747	0.728774
Nonreferable	DLP	pt-152	0.0245854	0.729956
Nonreferable	DLP	pt-153	0.0247019	0.731425
Nonreferable	DLP	pt-154	0.0247796	0.732492
Nonreferable	DLP	pt-155	0.0249349	0.733616
Nonreferable	DLP	pt-156	0.0251291	0.735316
Nonreferable	DLP	pt-157	0.0253233	0.736383
Nonreferable	DLP	pt-158	0.0255175	0.737939
Nonreferable	DLP	pt-159	0.0256729	0.739293
Nonreferable	DLP	pt-160	0.0259059	0.7401
Nonreferable	DLP	pt-161	0.0262555	0.74134
Nonreferable	DLP	pt-162	0.0262943	0.742377
Nonreferable	DLP	pt-163	0.026605	0.74353
Nonreferable	DLP	pt-164	0.0267604	0.744884
Nonreferable	DLP	pt-165	0.0269158	0.746527
Nonreferable	DLP	pt-166	0.0271876	0.747882
Nonreferable	DLP	pt-167	0.0273042	0.749063
Nonreferable	DLP	pt-168	0.0275372	0.75013
Nonreferable	DLP	pt-169	0.0277702	0.751513
Nonreferable	DLP	pt-170	0.0280809	0.752695
Nonreferable	DLP	pt-171	0.0282363	0.753992
Nonreferable	DLP	pt-172	0.0284305	0.755
Nonreferable	DLP	pt-173	0.0286635	0.75624
Nonreferable	DLP	pt-174	0.0289354	0.757104
Nonreferable	DLP	pt-175	0.0291296	0.758315
Nonreferable	DLP	pt-176	0.029285	0.759467
Nonreferable	DLP	pt-177	0.0296345	0.76062
Nonreferable	DLP	pt-178	0.0297899	0.761629
Nonreferable	DLP	pt-179	0.0299841	0.762868
Nonreferable	DLP	pt-180	0.0301783	0.763848
Nonreferable	DLP	pt-181	0.0302948	0.764857
Nonreferable	DLP	pt-182	0.0304113	0.766038
Nonreferable	DLP	pt-183	0.0306443	0.767047
Nonreferable	DLP	pt-184	0.0308774	0.768113
Nonreferable	DLP	pt-185	0.0309939	0.769209
Nonreferable	DLP	pt-186	0.0310327	0.770073
Nonreferable	DLP	pt-187	0.0311881	0.771341
Nonreferable	DLP	pt-188	0.0314211	0.772119
Nonreferable	DLP	pt-189	0.0315765	0.773013
Nonreferable	DLP	pt-190	0.031693	0.773877
Nonreferable	DLP	pt-191	0.0317707	0.775117
Nonreferable	DLP	pt-192	0.031926	0.776298
Nonreferable	DLP	pt-193	0.0321979	0.777134
Nonreferable	DLP	pt-194	0.0325086	0.777999
Nonreferable	DLP	pt-195	0.032897	0.779123
Nonreferable	DLP	pt-196	0.0331301	0.780131
Nonreferable	DLP	pt-197	0.0334408	0.7814
Nonreferable	DLP	pt-198	0.0337903	0.782293
Nonreferable	DLP	pt-199	0.0341399	0.7831
Nonreferable	DLP	pt-200	0.0342176	0.78408
Nonreferable	DLP	pt-201	0.0343341	0.785031
Nonreferable	DLP	pt-202	0.034606	0.78627
Nonreferable	DLP	pt-203	0.034839	0.787653
Nonreferable	DLP	pt-204	0.0351109	0.78872
Nonreferable	DLP	pt-205	0.0353051	0.7897
Nonreferable	DLP	pt-206	0.0354993	0.790564
Nonreferable	DLP	pt-207	0.036043	0.791631
Nonreferable	DLP	pt-208	0.0362372	0.792755
Nonreferable	DLP	pt-209	0.0365868	0.793562
Nonreferable	DLP	pt-210	0.0368975	0.794484
Nonreferable	DLP	pt-211	0.0372082	0.795377
Nonreferable	DLP	pt-212	0.0374801	0.796328
Nonreferable	DLP	pt-213	0.0376743	0.797193
Nonreferable	DLP	pt-214	0.0377908	0.798086
Nonreferable	DLP	pt-215	0.0379073	0.79872
Nonreferable	DLP	pt-216	0.038218	0.799671
Nonreferable	DLP	pt-217	0.0384511	0.800709
Nonreferable	DLP	pt-218	0.0385676	0.801574
Nonreferable	DLP	pt-219	0.0388395	0.802294
Nonreferable	DLP	pt-220	0.039189	0.803332
Nonreferable	DLP	pt-221	0.0397328	0.804139
Nonreferable	DLP	pt-222	0.0397716	0.805118
Nonreferable	DLP	pt-223	0.0401212	0.806012
Nonreferable	DLP	pt-224	0.0403542	0.806761
Nonreferable	DLP	pt-225	0.0408591	0.807828
Nonreferable	DLP	pt-226	0.041131	0.808663
Nonreferable	DLP	pt-227	0.0413252	0.809586
Nonreferable	DLP	pt-228	0.0415194	0.81045
Nonreferable	DLP	pt-229	0.0416359	0.81143
Nonreferable	DLP	pt-230	0.0417136	0.812122
Nonreferable	DLP	pt-231	0.042102	0.8129
Nonreferable	DLP	pt-232	0.0423739	0.813909
Nonreferable	DLP	pt-233	0.0424127	0.814802
Nonreferable	DLP	pt-234	0.0426846	0.81558
Nonreferable	DLP	pt-235	0.0429176	0.816243
Nonreferable	DLP	pt-236	0.0431118	0.817165
Nonreferable	DLP	pt-237	0.0434225	0.818116
Nonreferable	DLP	pt-238	0.0436944	0.819125
Nonreferable	DLP	pt-239	0.0438498	0.819846
Nonreferable	DLP	pt-240	0.0440051	0.82071
Nonreferable	DLP	pt-241	0.0441216	0.82169
Nonreferable	DLP	pt-242	0.0441993	0.822209
Nonreferable	DLP	pt-243	0.0443935	0.822987
Nonreferable	DLP	pt-244	0.0446654	0.823563
Nonreferable	DLP	pt-245	0.0449761	0.824197
Nonreferable	DLP	pt-246	0.0453257	0.824947
Nonreferable	DLP	pt-247	0.0457141	0.825754
Nonreferable	DLP	pt-248	0.0459083	0.826388
Nonreferable	DLP	pt-249	0.0460636	0.827339
Nonreferable	DLP	pt-250	0.0462578	0.828088
Nonreferable	DLP	pt-251	0.0463355	0.828722
Nonreferable	DLP	pt-252	0.0466074	0.829702
Nonreferable	DLP	pt-253	0.0467239	0.83048
Nonreferable	DLP	pt-254	0.0469569	0.831345
Nonreferable	DLP	pt-255	0.0472676	0.832152
Nonreferable	DLP	pt-256	0.0473842	0.832843
Nonreferable	DLP	pt-257	0.047656	0.833737
Nonreferable	DLP	pt-258	0.0478502	0.834717
Nonreferable	DLP	pt-259	0.0480056	0.835725
Nonreferable	DLP	pt-260	0.0483551	0.836532
Nonreferable	DLP	pt-261	0.0484328	0.837195
Nonreferable	DLP	pt-262	0.0488989	0.838204
Nonreferable	DLP	pt-263	0.0489766	0.838924
Nonreferable	DLP	pt-264	0.0493261	0.839703
Nonreferable	DLP	pt-265	0.0495203	0.840538
Nonreferable	DLP	pt-266	0.0497534	0.841432
Nonreferable	DLP	pt-267	0.0501029	0.842123
Nonreferable	DLP	pt-268	0.0501418	0.842902
Nonreferable	DLP	pt-269	0.0502583	0.843795
Nonreferable	DLP	pt-270	0.0504913	0.844804
Nonreferable	DLP	pt-271	0.0505302	0.845697
Nonreferable	DLP	pt-272	0.0507244	0.846706
Nonreferable	DLP	pt-273	0.0509186	0.847398
Nonreferable	DLP	pt-274	0.0513846	0.848205
Nonreferable	DLP	pt-275	0.0516953	0.848694
Nonreferable	DLP	pt-276	0.0518119	0.849386
Nonreferable	DLP	pt-277	0.0520449	0.85002
Nonreferable	DLP	pt-278	0.0522003	0.850769
Nonreferable	DLP	pt-279	0.0523945	0.85149
Nonreferable	DLP	pt-280	0.0525887	0.852182
Nonreferable	DLP	pt-281	0.0528217	0.85296
Nonreferable	DLP	pt-282	0.0533266	0.853882
Nonreferable	DLP	pt-283	0.0535208	0.854487
Nonreferable	DLP	pt-284	0.0536762	0.855179
Nonreferable	DLP	pt-285	0.0540646	0.856072
Nonreferable	DLP	pt-286	0.0545695	0.856735
Nonreferable	DLP	pt-287	0.0548025	0.8576
Nonreferable	DLP	pt-288	0.0549579	0.858464
Nonreferable	DLP	pt-289	0.0552297	0.859473
Nonreferable	DLP	pt-290	0.0554239	0.860021
Nonreferable	DLP	pt-291	0.0556958	0.860799
Nonreferable	DLP	pt-292	0.0559288	0.861462
Nonreferable	DLP	pt-293	0.0560454	0.86247
Nonreferable	DLP	pt-294	0.0564338	0.86322
Nonreferable	DLP	pt-295	0.0567056	0.864084
Nonreferable	DLP	pt-296	0.0569775	0.864776
Nonreferable	DLP	pt-297	0.0572105	0.865439
Nonreferable	DLP	pt-298	0.0574436	0.866217
Nonreferable	DLP	pt-299	0.0577155	0.866909
Nonreferable	DLP	pt-300	0.0579097	0.867456
Nonreferable	DLP	pt-301	0.058065	0.868263
Nonreferable	DLP	pt-302	0.0582592	0.869013
Nonreferable	DLP	pt-303	0.0585311	0.86956
Nonreferable	DLP	pt-304	0.0586088	0.870137
Nonreferable	DLP	pt-305	0.059036	0.870742
Nonreferable	DLP	pt-306	0.059269	0.871001
Nonreferable	DLP	pt-307	0.0595409	0.871549
Nonreferable	DLP	pt-308	0.0598516	0.872096
Nonreferable	DLP	pt-309	0.0600847	0.87273
Nonreferable	DLP	pt-310	0.0601235	0.87348
Nonreferable	DLP	pt-311	0.0604731	0.874027
Nonreferable	DLP	pt-312	0.0609003	0.874661
Nonreferable	DLP	pt-313	0.061211	0.875757
Nonreferable	DLP	pt-314	0.0614052	0.876477
Nonreferable	DLP	pt-315	0.0617936	0.877111
Nonreferable	DLP	pt-316	0.0618713	0.877832
Nonreferable	DLP	pt-317	0.0621043	0.878667
Nonreferable	DLP	pt-318	0.0622985	0.879301
Nonreferable	DLP	pt-319	0.0626869	0.880108
Nonreferable	DLP	pt-320	0.06292	0.880569
Nonreferable	DLP	pt-321	0.063153	0.881175
Nonreferable	DLP	pt-322	0.0634249	0.881751
Nonreferable	DLP	pt-323	0.0640075	0.882472
Nonreferable	DLP	pt-324	0.0642793	0.883307
Nonreferable	DLP	pt-325	0.06459	0.883884
Nonreferable	DLP	pt-326	0.0648619	0.884547
Nonreferable	DLP	pt-327	0.0649784	0.885094
Nonreferable	DLP	pt-328	0.0654057	0.885757
Nonreferable	DLP	pt-329	0.0657164	0.886218
Nonreferable	DLP	pt-330	0.0657941	0.886622
Nonreferable	DLP	pt-331	0.0660659	0.887544
Nonreferable	DLP	pt-332	0.0664543	0.888264
Nonreferable	DLP	pt-333	0.0666874	0.888841
Nonreferable	DLP	pt-334	0.0668039	0.889417
Nonreferable	DLP	pt-335	0.0671535	0.890051
Nonreferable	DLP	pt-336	0.067503	0.890599
Nonreferable	DLP	pt-337	0.0676584	0.891291
Nonreferable	DLP	pt-338	0.0679302	0.891982
Nonreferable	DLP	pt-339	0.0680468	0.892472
Nonreferable	DLP	pt-340	0.0682798	0.893049
Nonreferable	DLP	pt-341	0.068474	0.893539
Nonreferable	DLP	pt-342	0.0687847	0.894144
Nonreferable	DLP	pt-343	0.0692119	0.894605
Nonreferable	DLP	pt-344	0.0695615	0.895469
Nonreferable	DLP	pt-345	0.069678	0.896219
Nonreferable	DLP	pt-346	0.0697945	0.896709
Nonreferable	DLP	pt-347	0.0700276	0.897516
Nonreferable	DLP	pt-348	0.0704936	0.897977
Nonreferable	DLP	pt-349	0.0706102	0.898409
Nonreferable	DLP	pt-350	0.0708044	0.898813
Nonreferable	DLP	pt-351	0.0711539	0.899274
Nonreferable	DLP	pt-352	0.0715423	0.899591
Nonreferable	DLP	pt-353	0.0718919	0.90011
Nonreferable	DLP	pt-354	0.0722414	0.900571
Nonreferable	DLP	pt-355	0.0723968	0.900974
Nonreferable	DLP	pt-356	0.072591	0.901695
Nonreferable	DLP	pt-357	0.072824	0.902271
Nonreferable	DLP	pt-358	0.0730571	0.90279
Nonreferable	DLP	pt-359	0.0733289	0.903337
Nonreferable	DLP	pt-360	0.0736008	0.90377
Nonreferable	DLP	pt-361	0.0739115	0.90426
Nonreferable	DLP	pt-362	0.0742222	0.904692
Nonreferable	DLP	pt-363	0.0743776	0.905326
Nonreferable	DLP	pt-364	0.0744941	0.90596
Nonreferable	DLP	pt-365	0.0746106	0.906536
Nonreferable	DLP	pt-366	0.0748825	0.907199
Nonreferable	DLP	pt-367	0.0750379	0.90766
Nonreferable	DLP	pt-368	0.0752709	0.908122
Nonreferable	DLP	pt-369	0.0753874	0.90864
Nonreferable	DLP	pt-370	0.0754651	0.909245
Nonreferable	DLP	pt-371	0.075737	0.910052
Nonreferable	DLP	pt-372	0.0758535	0.910571
Nonreferable	DLP	pt-373	0.0761642	0.911205
Nonreferable	DLP	pt-374	0.0765914	0.911609
Nonreferable	DLP	pt-375	0.0768245	0.911955
Nonreferable	DLP	pt-376	0.0771352	0.912502
Nonreferable	DLP	pt-377	0.0773682	0.912963
Nonreferable	DLP	pt-378	0.077679	0.913713
Nonreferable	DLP	pt-379	0.0781062	0.914174
Nonreferable	DLP	pt-380	0.0783004	0.914548
Nonreferable	DLP	pt-381	0.0786499	0.915154
Nonreferable	DLP	pt-382	0.0789218	0.915672
Nonreferable	DLP	pt-383	0.079116	0.915989
Nonreferable	DLP	pt-384	0.0796209	0.916652
Nonreferable	DLP	pt-385	0.079854	0.9172
Nonreferable	DLP	pt-386	0.0801258	0.917574
Nonreferable	DLP	pt-387	0.0804754	0.918007
Nonreferable	DLP	pt-388	0.0807084	0.918526
Nonreferable	DLP	pt-389	0.081058	0.9189
Nonreferable	DLP	pt-390	0.0815629	0.91939
Nonreferable	DLP	pt-391	0.0818736	0.920024
Nonreferable	DLP	pt-392	0.0823009	0.920572
Nonreferable	DLP	pt-393	0.0826116	0.921148
Nonreferable	DLP	pt-394	0.0829223	0.921638
Nonreferable	DLP	pt-395	0.0834272	0.922272
Nonreferable	DLP	pt-396	0.0840098	0.922618
Nonreferable	DLP	pt-397	0.0846312	0.92305
Nonreferable	DLP	pt-398	0.0849031	0.923771
Nonreferable	DLP	pt-399	0.085175	0.924145
Nonreferable	DLP	pt-400	0.0857964	0.924491
Nonreferable	DLP	pt-401	0.0862625	0.925097
Nonreferable	DLP	pt-402	0.0864567	0.925644
Nonreferable	DLP	pt-403	0.086612	0.926163
Nonreferable	DLP	pt-404	0.0869227	0.926595
Nonreferable	DLP	pt-405	0.0871946	0.926999
Nonreferable	DLP	pt-406	0.0875053	0.927575
Nonreferable	DLP	pt-407	0.0878549	0.928094
Nonreferable	DLP	pt-408	0.0881656	0.928584
Nonreferable	DLP	pt-409	0.0884375	0.928987
Nonreferable	DLP	pt-410	0.0886317	0.929333
Nonreferable	DLP	pt-411	0.088787	0.929708
Nonreferable	DLP	pt-412	0.0890201	0.930198
Nonreferable	DLP	pt-413	0.0893308	0.930774
Nonreferable	DLP	pt-414	0.0896027	0.931062
Nonreferable	DLP	pt-415	0.0897969	0.931322
Nonreferable	DLP	pt-416	0.0901076	0.931783
Nonreferable	DLP	pt-417	0.0902629	0.93233
Nonreferable	DLP	pt-418	0.090496	0.932964
Nonreferable	DLP	pt-419	0.0908844	0.934002
Nonreferable	DLP	pt-420	0.0913504	0.934233
Nonreferable	DLP	pt-421	0.0915446	0.934838
Nonreferable	DLP	pt-422	0.0919719	0.935155
Nonreferable	DLP	pt-423	0.0921272	0.935587
Nonreferable	DLP	pt-424	0.0925156	0.935962
Nonreferable	DLP	pt-425	0.0928263	0.936308
Nonreferable	DLP	pt-426	0.0931759	0.936711
Nonreferable	DLP	pt-427	0.0935643	0.936999
Nonreferable	DLP	pt-428	0.0940304	0.937432
Nonreferable	DLP	pt-429	0.0943411	0.93772
Nonreferable	DLP	pt-430	0.0945741	0.938152
Nonreferable	DLP	pt-431	0.0948848	0.938671
Nonreferable	DLP	pt-432	0.0951567	0.938873
Nonreferable	DLP	pt-433	0.0954286	0.939334
Nonreferable	DLP	pt-434	0.095584	0.939708
Nonreferable	DLP	pt-435	0.0957393	0.940054
Nonreferable	DLP	pt-436	0.0959723	0.940256
Nonreferable	DLP	pt-437	0.0963996	0.940631
Nonreferable	DLP	pt-438	0.0967103	0.940976
Nonreferable	DLP	pt-439	0.0969433	0.941236
Nonreferable	DLP	pt-440	0.0972152	0.941582
Nonreferable	DLP	pt-441	0.0977201	0.942043
Nonreferable	DLP	pt-442	0.0979143	0.94236
Nonreferable	DLP	pt-443	0.0980308	0.942821
Nonreferable	DLP	pt-444	0.0981862	0.943282
Nonreferable	DLP	pt-445	0.0983804	0.943484
Nonreferable	DLP	pt-446	0.0987299	0.943801
Nonreferable	DLP	pt-447	0.0991183	0.944233
Nonreferable	DLP	pt-448	0.0992349	0.944579
Nonreferable	DLP	pt-449	0.0995456	0.945011
Nonreferable	DLP	pt-450	0.10005	0.945386
Nonreferable	DLP	pt-451	0.100245	0.945674
Nonreferable	DLP	pt-452	0.100517	0.946135
Nonreferable	DLP	pt-453	0.100866	0.946568
Nonreferable	DLP	pt-454	0.10106	0.946885
Nonreferable	DLP	pt-455	0.101449	0.947202
Nonreferable	DLP	pt-456	0.101759	0.947519
Nonreferable	DLP	pt-457	0.101876	0.947864
Nonreferable	DLP	pt-458	0.102148	0.948153
Nonreferable	DLP	pt-459	0.102536	0.948441
Nonreferable	DLP	pt-460	0.102847	0.948931
Nonreferable	DLP	pt-461	0.103196	0.949219
Nonreferable	DLP	pt-462	0.10343	0.949536
Nonreferable	DLP	pt-463	0.103818	0.949939
Nonreferable	DLP	pt-464	0.104012	0.950084
Nonreferable	DLP	pt-465	0.104323	0.950545
Nonreferable	DLP	pt-466	0.104595	0.950862
Nonreferable	DLP	pt-467	0.105061	0.951092
Nonreferable	DLP	pt-468	0.105255	0.951438
Nonreferable	DLP	pt-469	0.105566	0.95164
Nonreferable	DLP	pt-470	0.105876	0.95187
Nonreferable	DLP	pt-471	0.106187	0.952216
Nonreferable	DLP	pt-472	0.106576	0.952476
Nonreferable	DLP	pt-473	0.107003	0.95262
Nonreferable	DLP	pt-474	0.107236	0.95285
Nonreferable	DLP	pt-475	0.107624	0.952994
Nonreferable	DLP	pt-476	0.107935	0.953369
Nonreferable	DLP	pt-477	0.108207	0.953571
Nonreferable	DLP	pt-478	0.108595	0.953945
Nonreferable	DLP	pt-479	0.108712	0.954291
Nonreferable	DLP	pt-480	0.108945	0.954551
Nonreferable	DLP	pt-481	0.109178	0.954724
Nonreferable	DLP	pt-482	0.109605	0.954925
Nonreferable	DLP	pt-483	0.109916	0.955185
Nonreferable	DLP	pt-484	0.110265	0.955329
Nonreferable	DLP	pt-485	0.110576	0.955559
Nonreferable	DLP	pt-486	0.110848	0.955819
Nonreferable	DLP	pt-487	0.111236	0.955992
Nonreferable	DLP	pt-488	0.111547	0.956309
Nonreferable	DLP	pt-489	0.11178	0.956568
Nonreferable	DLP	pt-490	0.112246	0.956943
Nonreferable	DLP	pt-491	0.112518	0.957173
Nonreferable	DLP	pt-492	0.112673	0.957375
Nonreferable	DLP	pt-493	0.112906	0.957548
Nonreferable	DLP	pt-494	0.113217	0.957807
Nonreferable	DLP	pt-495	0.113644	0.958038
Nonreferable	DLP	pt-496	0.113955	0.958326
Nonreferable	DLP	pt-497	0.114188	0.958499
Nonreferable	DLP	pt-498	0.114887	0.958787
Nonreferable	DLP	pt-499	0.115314	0.959133
Nonreferable	DLP	pt-500	0.115625	0.959421
Nonreferable	DLP	pt-501	0.11578	0.959594
Nonreferable	DLP	pt-502	0.116208	0.959882
Nonreferable	DLP	pt-503	0.116402	0.960257
Nonreferable	DLP	pt-504	0.116713	0.96043
Nonreferable	DLP	pt-505	0.117101	0.960545
Nonreferable	DLP	pt-506	0.117373	0.960689
Nonreferable	DLP	pt-507	0.117722	0.961006
Nonreferable	DLP	pt-508	0.117878	0.961179
Nonreferable	DLP	pt-509	0.118072	0.961381
Nonreferable	DLP	pt-510	0.118305	0.961468
Nonreferable	DLP	pt-511	0.118538	0.961785
Nonreferable	DLP	pt-512	0.11881	0.962217
Nonreferable	DLP	pt-513	0.119431	0.962361
Nonreferable	DLP	pt-514	0.120053	0.962563
Nonreferable	DLP	pt-515	0.120169	0.962822
Nonreferable	DLP	pt-516	0.12048	0.963139
Nonreferable	DLP	pt-517	0.12083	0.963283
Nonreferable	DLP	pt-518	0.121024	0.963543
Nonreferable	DLP	pt-519	0.121451	0.963658
Nonreferable	DLP	pt-520	0.121723	0.96386
Nonreferable	DLP	pt-521	0.121917	0.964004
Nonreferable	DLP	pt-522	0.122267	0.964321
Nonreferable	DLP	pt-523	0.122616	0.964609
Nonreferable	DLP	pt-524	0.122888	0.964782
Nonreferable	DLP	pt-525	0.123043	0.964955
Nonreferable	DLP	pt-526	0.123432	0.96507
Nonreferable	DLP	pt-527	0.12382	0.965272
Nonreferable	DLP	pt-528	0.124131	0.965646
Nonreferable	DLP	pt-529	0.124286	0.965791
Nonreferable	DLP	pt-530	0.124675	0.965906
Nonreferable	DLP	pt-531	0.125102	0.966223
Nonreferable	DLP	pt-532	0.125413	0.966309
Nonreferable	DLP	pt-533	0.125685	0.966655
Nonreferable	DLP	pt-534	0.125956	0.966742
Nonreferable	DLP	pt-535	0.126384	0.966915
Nonreferable	DLP	pt-536	0.12685	0.967059
Nonreferable	DLP	pt-537	0.12716	0.967145
Nonreferable	DLP	pt-538	0.127316	0.967433
Nonreferable	DLP	pt-539	0.127627	0.967577
Nonreferable	DLP	pt-540	0.127821	0.967866
Nonreferable	DLP	pt-541	0.128054	0.968039
Nonreferable	DLP	pt-542	0.128364	0.968384
Nonreferable	DLP	pt-543	0.128675	0.968673
Nonreferable	DLP	pt-544	0.129025	0.968874
Nonreferable	DLP	pt-545	0.129413	0.96899
Nonreferable	DLP	pt-546	0.129879	0.969451
Nonreferable	DLP	pt-547	0.130268	0.969681
Nonreferable	DLP	pt-548	0.130501	0.969912
Nonreferable	DLP	pt-549	0.13085	0.970085
Nonreferable	DLP	pt-550	0.131277	0.970373
Nonreferable	DLP	pt-551	0.131588	0.970546
Nonreferable	DLP	pt-552	0.131821	0.970748
Nonreferable	DLP	pt-553	0.13221	0.970892
Nonreferable	DLP	pt-554	0.13252	0.971065
Nonreferable	DLP	pt-555	0.132909	0.971238
Nonreferable	DLP	pt-556	0.133219	0.97141
Nonreferable	DLP	pt-557	0.13353	0.971641
Nonreferable	DLP	pt-558	0.133919	0.971929
Nonreferable	DLP	pt-559	0.134346	0.972275
Nonreferable	DLP	pt-560	0.134695	0.972419
Nonreferable	DLP	pt-561	0.134967	0.972592
Nonreferable	DLP	pt-562	0.135433	0.972765
Nonreferable	DLP	pt-563	0.135705	0.972967
Nonreferable	DLP	pt-564	0.136016	0.973197
Nonreferable	DLP	pt-565	0.136132	0.973457
Nonreferable	DLP	pt-566	0.136443	0.973601
Nonreferable	DLP	pt-567	0.136598	0.973716
Nonreferable	DLP	pt-568	0.13687	0.97386
Nonreferable	DLP	pt-569	0.137103	0.974033
Nonreferable	DLP	pt-570	0.137531	0.974206
Nonreferable	DLP	pt-571	0.137764	0.97435
Nonreferable	DLP	pt-572	0.138074	0.974609
Nonreferable	DLP	pt-573	0.138346	0.974869
Nonreferable	DLP	pt-574	0.13854	0.975013
Nonreferable	DLP	pt-575	0.139045	0.975244
Nonreferable	DLP	pt-576	0.139434	0.97533
Nonreferable	DLP	pt-577	0.139822	0.975503
Nonreferable	DLP	pt-578	0.140405	0.975618
Nonreferable	DLP	pt-579	0.140677	0.975733
Nonreferable	DLP	pt-580	0.140948	0.975878
Nonreferable	DLP	pt-581	0.141259	0.976079
Nonreferable	DLP	pt-582	0.141686	0.976223
Nonreferable	DLP	pt-583	0.141997	0.976396
Nonreferable	DLP	pt-584	0.142386	0.97654
Nonreferable	DLP	pt-585	0.142774	0.976598
Nonreferable	DLP	pt-586	0.143007	0.976713
Nonreferable	DLP	pt-587	0.143357	0.9768
Nonreferable	DLP	pt-588	0.143512	0.977117
Nonreferable	DLP	pt-589	0.143861	0.977319
Nonreferable	DLP	pt-590	0.144211	0.977434
Nonreferable	DLP	pt-591	0.144522	0.977549
Nonreferable	DLP	pt-592	0.144755	0.977809
Nonreferable	DLP	pt-593	0.145182	0.977924
Nonreferable	DLP	pt-594	0.145532	0.978068
Nonreferable	DLP	pt-595	0.145998	0.978241
Nonreferable	DLP	pt-596	0.146619	0.978529
Nonreferable	DLP	pt-597	0.147085	0.978615
Nonreferable	DLP	pt-598	0.14759	0.97876
Nonreferable	DLP	pt-599	0.148056	0.978904
Nonreferable	DLP	pt-600	0.148406	0.97899
Nonreferable	DLP	pt-601	0.148794	0.979105
Nonreferable	DLP	pt-602	0.14926	0.97925
Nonreferable	DLP	pt-603	0.149804	0.979394
Nonreferable	DLP	pt-604	0.150037	0.979538
Nonreferable	DLP	pt-605	0.15027	0.979768
Nonreferable	DLP	pt-606	0.150464	0.979941
Nonreferable	DLP	pt-607	0.150814	0.980085
Nonreferable	DLP	pt-608	0.151086	0.980258
Nonreferable	DLP	pt-609	0.151552	0.980431
Nonreferable	DLP	pt-610	0.151901	0.980546
Nonreferable	DLP	pt-611	0.152251	0.980633
Nonreferable	DLP	pt-612	0.152561	0.980806
Nonreferable	DLP	pt-613	0.15295	0.980921
Nonreferable	DLP	pt-614	0.153299	0.981123
Nonreferable	DLP	pt-615	0.153688	0.981267
Nonreferable	DLP	pt-616	0.153999	0.981353
Nonreferable	DLP	pt-617	0.154465	0.981411
Nonreferable	DLP	pt-618	0.154853	0.981584
Nonreferable	DLP	pt-619	0.15563	0.981815
Nonreferable	DLP	pt-620	0.156057	0.981872
Nonreferable	DLP	pt-621	0.156407	0.981959
Nonreferable	DLP	pt-622	0.156756	0.981987
Nonreferable	DLP	pt-623	0.157028	0.982103
Nonreferable	DLP	pt-624	0.157533	0.982276
Nonreferable	DLP	pt-625	0.157882	0.982333
Nonreferable	DLP	pt-626	0.158349	0.982506
Nonreferable	DLP	pt-627	0.158698	0.982766
Nonreferable	DLP	pt-628	0.159048	0.98291
Nonreferable	DLP	pt-629	0.159397	0.983111
Nonreferable	DLP	pt-630	0.159747	0.98314
Nonreferable	DLP	pt-631	0.160329	0.983198
Nonreferable	DLP	pt-632	0.16064	0.983371
Nonreferable	DLP	pt-633	0.161067	0.983457
Nonreferable	DLP	pt-634	0.161262	0.983688
Nonreferable	DLP	pt-635	0.161844	0.983861
Nonreferable	DLP	pt-636	0.162194	0.983918
Nonreferable	DLP	pt-637	0.162504	0.983947
Nonreferable	DLP	pt-638	0.162854	0.984062
Nonreferable	DLP	pt-639	0.163203	0.984149
Nonreferable	DLP	pt-640	0.163903	0.984178
Nonreferable	DLP	pt-641	0.164291	0.984293
Nonreferable	DLP	pt-642	0.164641	0.984408
Nonreferable	DLP	pt-643	0.164912	0.984639
Nonreferable	DLP	pt-644	0.165301	0.984754
Nonreferable	DLP	pt-645	0.165883	0.984927
Nonreferable	DLP	pt-646	0.166233	0.985071
Nonreferable	DLP	pt-647	0.166466	0.985186
Nonreferable	DLP	pt-648	0.166932	0.985359
Nonreferable	DLP	pt-649	0.167398	0.985446
Nonreferable	DLP	pt-650	0.167748	0.985619
Nonreferable	DLP	pt-651	0.168058	0.985763
Nonreferable	DLP	pt-652	0.168447	0.985792
Nonreferable	DLP	pt-653	0.168602	0.985878
Nonreferable	DLP	pt-654	0.168952	0.985965
Nonreferable	DLP	pt-655	0.169224	0.98608
Nonreferable	DLP	pt-656	0.169612	0.986253
Nonreferable	DLP	pt-657	0.170039	0.986339
Nonreferable	DLP	pt-658	0.17035	0.986455
Nonreferable	DLP	pt-659	0.170544	0.986541
Nonreferable	DLP	pt-660	0.170855	0.98657
Nonreferable	DLP	pt-661	0.171282	0.986656
Nonreferable	DLP	pt-662	0.171515	0.986829
Nonreferable	DLP	pt-663	0.17202	0.986887
Nonreferable	DLP	pt-664	0.172447	0.986973
Nonreferable	DLP	pt-665	0.172719	0.98706
Nonreferable	DLP	pt-666	0.172875	0.987146
Nonreferable	DLP	pt-667	0.173146	0.987204
Nonreferable	DLP	pt-668	0.173729	0.987377
Nonreferable	DLP	pt-669	0.174156	0.987463
Nonreferable	DLP	pt-670	0.174506	0.98755
Nonreferable	DLP	pt-671	0.174778	0.987579
Nonreferable	DLP	pt-672	0.175283	0.987665
Nonreferable	DLP	pt-673	0.175554	0.987694
Nonreferable	DLP	pt-674	0.175826	0.98778
Nonreferable	DLP	pt-675	0.176525	0.987838
Nonreferable	DLP	pt-676	0.176758	0.987953
Nonreferable	DLP	pt-677	0.177108	0.988011
Nonreferable	DLP	pt-678	0.177574	0.988097
Nonreferable	DLP	pt-679	0.177924	0.988126
Nonreferable	DLP	pt-680	0.178429	0.98827
Nonreferable	DLP	pt-681	0.178817	0.988414
Nonreferable	DLP	pt-682	0.179205	0.988443
Nonreferable	DLP	pt-683	0.179633	0.988501
Nonreferable	DLP	pt-684	0.179982	0.988558
Nonreferable	DLP	pt-685	0.180448	0.988674
Nonreferable	DLP	pt-686	0.180798	0.988789
Nonreferable	DLP	pt-687	0.181419	0.988933
Nonreferable	DLP	pt-688	0.181652	0.989048
Nonreferable	DLP	pt-689	0.181885	0.989135
Nonreferable	DLP	pt-690	0.182235	0.989279
Nonreferable	DLP	pt-691	0.182429	0.989337
Nonreferable	DLP	pt-692	0.182895	0.989394
Nonreferable	DLP	pt-693	0.183672	0.989394
Nonreferable	DLP	pt-694	0.184021	0.989423
Nonreferable	DLP	pt-695	0.184254	0.989567
Nonreferable	DLP	pt-696	0.184643	0.989625
Nonreferable	DLP	pt-697	0.184915	0.989682
Nonreferable	DLP	pt-698	0.185692	0.989855
Nonreferable	DLP	pt-699	0.185963	0.989913
Nonreferable	DLP	pt-700	0.186352	0.989942
Nonreferable	DLP	pt-701	0.18674	0.989999
Nonreferable	DLP	pt-702	0.187167	0.990086
Nonreferable	DLP	pt-703	0.18775	0.990172
Nonreferable	DLP	pt-704	0.188255	0.99023
Nonreferable	DLP	pt-705	0.188643	0.990288
Nonreferable	DLP	pt-706	0.188993	0.990374
Nonreferable	DLP	pt-707	0.189342	0.990489
Nonreferable	DLP	pt-708	0.189964	0.990518
Nonreferable	DLP	pt-709	0.190469	0.990605
Nonreferable	DLP	pt-710	0.191013	0.990662
Nonreferable	DLP	pt-711	0.191479	0.990749
Nonreferable	DLP	pt-712	0.191984	0.990806
Nonreferable	DLP	pt-713	0.192333	0.990893
Nonreferable	DLP	pt-714	0.192799	0.990922
Nonreferable	DLP	pt-715	0.193188	0.991008
Nonreferable	DLP	pt-716	0.193848	0.991152
Nonreferable	DLP	pt-717	0.194236	0.99121
Nonreferable	DLP	pt-718	0.194663	0.991268
Nonreferable	DLP	pt-719	0.195013	0.991325
Nonreferable	DLP	pt-720	0.195324	0.991383
Nonreferable	DLP	pt-721	0.195984	0.99144
Nonreferable	DLP	pt-722	0.19645	0.99144
Nonreferable	DLP	pt-723	0.196838	0.991469
Nonreferable	DLP	pt-724	0.197149	0.991585
Nonreferable	DLP	pt-725	0.197693	0.991613
Nonreferable	DLP	pt-726	0.197809	0.991642
Nonreferable	DLP	pt-727	0.19812	0.9917
Nonreferable	DLP	pt-728	0.198431	0.991815
Nonreferable	DLP	pt-729	0.198936	0.991844
Nonreferable	DLP	pt-730	0.199208	0.991844
Nonreferable	DLP	pt-731	0.199596	0.991844
Nonreferable	DLP	pt-732	0.200023	0.991902
Nonreferable	DLP	pt-733	0.200645	0.99193
Nonreferable	DLP	pt-734	0.20115	0.991959
Nonreferable	DLP	pt-735	0.201655	0.992017
Nonreferable	DLP	pt-736	0.202043	0.992103
Nonreferable	DLP	pt-737	0.20247	0.992132
Nonreferable	DLP	pt-738	0.202781	0.99219
Nonreferable	DLP	pt-739	0.203208	0.99219
Nonreferable	DLP	pt-740	0.203635	0.992276
Nonreferable	DLP	pt-741	0.203868	0.992276
Nonreferable	DLP	pt-742	0.204334	0.992363
Nonreferable	DLP	pt-743	0.204762	0.992391
Nonreferable	DLP	pt-744	0.205189	0.992478
Nonreferable	DLP	pt-745	0.205461	0.992478
Nonreferable	DLP	pt-746	0.205772	0.992593
Nonreferable	DLP	pt-747	0.206082	0.992622
Nonreferable	DLP	pt-748	0.206432	0.99268
Nonreferable	DLP	pt-749	0.206898	0.992709
Nonreferable	DLP	pt-750	0.207403	0.992709
Nonreferable	DLP	pt-751	0.20783	0.992737
Nonreferable	DLP	pt-752	0.208024	0.992766
Nonreferable	DLP	pt-753	0.208374	0.992824
Nonreferable	DLP	pt-754	0.208685	0.99291
Nonreferable	DLP	pt-755	0.209151	0.992939
Nonreferable	DLP	pt-756	0.2095	0.993026
Nonreferable	DLP	pt-757	0.209811	0.993112
Nonreferable	DLP	pt-758	0.210277	0.993198
Nonreferable	DLP	pt-759	0.210976	0.993227
Nonreferable	DLP	pt-760	0.211287	0.993314
Nonreferable	DLP	pt-761	0.211559	0.993371
Nonreferable	DLP	pt-762	0.211869	0.9934
Nonreferable	DLP	pt-763	0.212258	0.993458
Nonreferable	DLP	pt-764	0.212646	0.993487
Nonreferable	DLP	pt-765	0.213112	0.993544
Nonreferable	DLP	pt-766	0.213617	0.993544
Nonreferable	DLP	pt-767	0.214006	0.993544
Nonreferable	DLP	pt-768	0.214666	0.993544
Nonreferable	DLP	pt-769	0.214938	0.993573
Nonreferable	DLP	pt-770	0.215559	0.993602
Nonreferable	DLP	pt-771	0.216103	0.993631
Nonreferable	DLP	pt-772	0.21653	0.993688
Nonreferable	DLP	pt-773	0.216957	0.993717
Nonreferable	DLP	pt-774	0.217423	0.993775
Nonreferable	DLP	pt-775	0.217889	0.993775
Nonreferable	DLP	pt-776	0.219171	0.993861
Nonreferable	DLP	pt-777	0.219637	0.993861
Nonreferable	DLP	pt-778	0.220064	0.99389
Nonreferable	DLP	pt-779	0.220569	0.993919
Nonreferable	DLP	pt-780	0.220841	0.994005
Nonreferable	DLP	pt-781	0.221385	0.994063
Nonreferable	DLP	pt-782	0.221812	0.994121
Nonreferable	DLP	pt-783	0.222395	0.994178
Nonreferable	DLP	pt-784	0.223016	0.994207
Nonreferable	DLP	pt-785	0.223366	0.994294
Nonreferable	DLP	pt-786	0.224026	0.994438
Nonreferable	DLP	pt-787	0.224337	0.994467
Nonreferable	DLP	pt-788	0.224842	0.994495
Nonreferable	DLP	pt-789	0.22523	0.994553
Nonreferable	DLP	pt-790	0.225735	0.994553
Nonreferable	DLP	pt-791	0.226162	0.994611
Nonreferable	DLP	pt-792	0.226512	0.994639
Nonreferable	DLP	pt-793	0.2269	0.994755
Nonreferable	DLP	pt-794	0.227366	0.994784
Nonreferable	DLP	pt-795	0.22791	0.994812
Nonreferable	DLP	pt-796	0.228337	0.994899
Nonreferable	DLP	pt-797	0.228842	0.994985
Nonreferable	DLP	pt-798	0.229386	0.995043
Nonreferable	DLP	pt-799	0.229891	0.995101
Nonreferable	DLP	pt-800	0.230357	0.995101
Nonreferable	DLP	pt-801	0.230978	0.995158
Nonreferable	DLP	pt-802	0.231522	0.995187
Nonreferable	DLP	pt-803	0.231911	0.995187
Nonreferable	DLP	pt-804	0.232493	0.995274
Nonreferable	DLP	pt-805	0.232959	0.995274
Nonreferable	DLP	pt-806	0.233348	0.995331
Nonreferable	DLP	pt-807	0.233814	0.99536
Nonreferable	DLP	pt-808	0.234241	0.995389
Nonreferable	DLP	pt-809	0.234707	0.995418
Nonreferable	DLP	pt-810	0.235328	0.995475
Nonreferable	DLP	pt-811	0.236494	0.995648
Nonreferable	DLP	pt-812	0.236921	0.995706
Nonreferable	DLP	pt-813	0.237348	0.995706
Nonreferable	DLP	pt-814	0.237659	0.995792
Nonreferable	DLP	pt-815	0.238203	0.995792
Nonreferable	DLP	pt-816	0.238669	0.995792
Nonreferable	DLP	pt-817	0.239445	0.995821
Nonreferable	DLP	pt-818	0.240106	0.99585
Nonreferable	DLP	pt-819	0.240572	0.995879
Nonreferable	DLP	pt-820	0.240999	0.995965
Nonreferable	DLP	pt-821	0.24162	0.995965
Nonreferable	DLP	pt-822	0.242203	0.996052
Nonreferable	DLP	pt-823	0.243019	0.99608
Nonreferable	DLP	pt-824	0.243446	0.996109
Nonreferable	DLP	pt-825	0.243873	0.996167
Nonreferable	DLP	pt-826	0.245038	0.99634
Nonreferable	DLP	pt-827	0.245427	0.996455
Nonreferable	DLP	pt-828	0.246203	0.996455
Nonreferable	DLP	pt-829	0.246708	0.996542
Nonreferable	DLP	pt-830	0.247485	0.996542
Nonreferable	DLP	pt-831	0.247912	0.996542
Nonreferable	DLP	pt-832	0.248456	0.99657
Nonreferable	DLP	pt-833	0.249311	0.996599
Nonreferable	DLP	pt-834	0.249893	0.996628
Nonreferable	DLP	pt-835	0.250437	0.996686
Nonreferable	DLP	pt-836	0.251447	0.996686
Nonreferable	DLP	pt-837	0.252068	0.996686
Nonreferable	DLP	pt-838	0.252651	0.996686
Nonreferable	DLP	pt-839	0.253466	0.996686
Nonreferable	DLP	pt-840	0.253971	0.996686
Nonreferable	DLP	pt-841	0.254593	0.996715
Nonreferable	DLP	pt-842	0.255059	0.996772
Nonreferable	DLP	pt-843	0.25568	0.996801
Nonreferable	DLP	pt-844	0.256185	0.996801
Nonreferable	DLP	pt-845	0.256962	0.99683
Nonreferable	DLP	pt-846	0.25735	0.99683
Nonreferable	DLP	pt-847	0.257622	0.996859
Nonreferable	DLP	pt-848	0.258088	0.996887
Nonreferable	DLP	pt-849	0.258749	0.996887
Nonreferable	DLP	pt-850	0.259409	0.996916
Nonreferable	DLP	pt-851	0.259953	0.996945
Nonreferable	DLP	pt-852	0.260458	0.996945
Nonreferable	DLP	pt-853	0.261079	0.997032
Nonreferable	DLP	pt-854	0.261623	0.997032
Nonreferable	DLP	pt-855	0.262322	0.99706
Nonreferable	DLP	pt-856	0.262788	0.99706
Nonreferable	DLP	pt-857	0.263215	0.997176
Nonreferable	DLP	pt-858	0.263837	0.997204
Nonreferable	DLP	pt-859	0.264497	0.997204
Nonreferable	DLP	pt-860	0.265274	0.997233
Nonreferable	DLP	pt-861	0.265973	0.997233
Nonreferable	DLP	pt-862	0.266594	0.997262
Nonreferable	DLP	pt-863	0.267254	0.997291
Nonreferable	DLP	pt-864	0.268031	0.99732
Nonreferable	DLP	pt-865	0.268497	0.99732
Nonreferable	DLP	pt-866	0.269196	0.997349
Nonreferable	DLP	pt-867	0.269818	0.997349
Nonreferable	DLP	pt-868	0.270478	0.997349
Nonreferable	DLP	pt-869	0.270867	0.997349
Nonreferable	DLP	pt-870	0.271682	0.997349
Nonreferable	DLP	pt-871	0.272342	0.997377
Nonreferable	DLP	pt-872	0.273197	0.997435
Nonreferable	DLP	pt-873	0.273935	0.997435
Nonreferable	DLP	pt-874	0.274517	0.997521
Nonreferable	DLP	pt-875	0.275178	0.997521
Nonreferable	DLP	pt-876	0.27576	0.997521
Nonreferable	DLP	pt-877	0.276654	0.997521
Nonreferable	DLP	pt-878	0.277197	0.99755
Nonreferable	DLP	pt-879	0.277741	0.99755
Nonreferable	DLP	pt-880	0.278906	0.99755
Nonreferable	DLP	pt-881	0.279683	0.997579
Nonreferable	DLP	pt-882	0.280305	0.997608
Nonreferable	DLP	pt-883	0.280848	0.997666
Nonreferable	DLP	pt-884	0.281625	0.997666
Nonreferable	DLP	pt-885	0.281975	0.997723
Nonreferable	DLP	pt-886	0.282713	0.997752
Nonreferable	DLP	pt-887	0.28345	0.997752
Nonreferable	DLP	pt-888	0.284072	0.997781
Nonreferable	DLP	pt-889	0.284926	0.99781
Nonreferable	DLP	pt-890	0.285781	0.99781
Nonreferable	DLP	pt-891	0.286325	0.997838
Nonreferable	DLP	pt-892	0.28714	0.997867
Nonreferable	DLP	pt-893	0.287801	0.997896
Nonreferable	DLP	pt-894	0.288655	0.997896
Nonreferable	DLP	pt-895	0.289665	0.997896
Nonreferable	DLP	pt-896	0.290519	0.997925
Nonreferable	DLP	pt-897	0.291218	0.997925
Nonreferable	DLP	pt-898	0.292306	0.997954
Nonreferable	DLP	pt-899	0.293122	0.997983
Nonreferable	DLP	pt-900	0.293859	0.998011
Nonreferable	DLP	pt-901	0.294597	0.998011
Nonreferable	DLP	pt-902	0.29518	0.998011
Nonreferable	DLP	pt-903	0.295996	0.998011
Nonreferable	DLP	pt-904	0.297122	0.99804
Nonreferable	DLP	pt-905	0.297938	0.99804
Nonreferable	DLP	pt-906	0.298792	0.998069
Nonreferable	DLP	pt-907	0.299724	0.998127
Nonreferable	DLP	pt-908	0.300812	0.998127
Nonreferable	DLP	pt-909	0.301899	0.998156
Nonreferable	DLP	pt-910	0.302948	0.998184
Nonreferable	DLP	pt-911	0.303725	0.998213
Nonreferable	DLP	pt-912	0.304929	0.998242
Nonreferable	DLP	pt-913	0.305667	0.998242
Nonreferable	DLP	pt-914	0.307609	0.998242
Nonreferable	DLP	pt-915	0.308929	0.998328
Nonreferable	DLP	pt-916	0.3099	0.998328
Nonreferable	DLP	pt-917	0.311337	0.998328
Nonreferable	DLP	pt-918	0.312774	0.998357
Nonreferable	DLP	pt-919	0.313939	0.998357
Nonreferable	DLP	pt-920	0.315299	0.998357
Nonreferable	DLP	pt-921	0.316425	0.998415
Nonreferable	DLP	pt-922	0.317707	0.998444
Nonreferable	DLP	pt-923	0.319222	0.998473
Nonreferable	DLP	pt-924	0.320465	0.998501
Nonreferable	DLP	pt-925	0.321552	0.99853
Nonreferable	DLP	pt-926	0.322562	0.998588
Nonreferable	DLP	pt-927	0.323572	0.998617
Nonreferable	DLP	pt-928	0.324892	0.998645
Nonreferable	DLP	pt-929	0.326135	0.998674
Nonreferable	DLP	pt-930	0.327922	0.998703
Nonreferable	DLP	pt-931	0.328893	0.998732
Nonreferable	DLP	pt-932	0.33033	0.998732
Nonreferable	DLP	pt-933	0.331806	0.998732
Nonreferable	DLP	pt-934	0.33332	0.998732
Nonreferable	DLP	pt-935	0.334757	0.998732
Nonreferable	DLP	pt-936	0.336389	0.998732
Nonreferable	DLP	pt-937	0.337593	0.998761
Nonreferable	DLP	pt-938	0.338913	0.998761
Nonreferable	DLP	pt-939	0.340273	0.998761
Nonreferable	DLP	pt-940	0.341554	0.99879
Nonreferable	DLP	pt-941	0.343496	0.998876
Nonreferable	DLP	pt-942	0.345089	0.998905
Nonreferable	DLP	pt-943	0.346448	0.998934
Nonreferable	DLP	pt-944	0.348002	0.998962
Nonreferable	DLP	pt-945	0.349711	0.99902
Nonreferable	DLP	pt-946	0.351653	0.99902
Nonreferable	DLP	pt-947	0.3534	0.99902
Nonreferable	DLP	pt-948	0.354876	0.999049
Nonreferable	DLP	pt-949	0.35709	0.999078
Nonreferable	DLP	pt-950	0.359187	0.999107
Nonreferable	DLP	pt-951	0.360974	0.999135
Nonreferable	DLP	pt-952	0.362916	0.999135
Nonreferable	DLP	pt-953	0.365091	0.999193
Nonreferable	DLP	pt-954	0.367616	0.999193
Nonreferable	DLP	pt-955	0.370567	0.999193
Nonreferable	DLP	pt-956	0.372781	0.999251
Nonreferable	DLP	pt-957	0.375539	0.999279
Nonreferable	DLP	pt-958	0.377869	0.999308
Nonreferable	DLP	pt-959	0.380472	0.999308
Nonreferable	DLP	pt-960	0.383928	0.999337
Nonreferable	DLP	pt-961	0.386802	0.999424
Nonreferable	DLP	pt-962	0.389832	0.999452
Nonreferable	DLP	pt-963	0.393988	0.999452
Nonreferable	DLP	pt-964	0.397716	0.999481
Nonreferable	DLP	pt-965	0.401367	0.999481
Nonreferable	DLP	pt-966	0.40463	0.999481
Nonreferable	DLP	pt-967	0.40863	0.999568
Nonreferable	DLP	pt-968	0.412475	0.999568
Nonreferable	DLP	pt-969	0.417447	0.999568
Nonreferable	DLP	pt-970	0.422768	0.999568
Nonreferable	DLP	pt-971	0.427972	0.999568
Nonreferable	DLP	pt-972	0.434031	0.999568
Nonreferable	DLP	pt-973	0.440556	0.999568
Nonreferable	DLP	pt-974	0.447586	0.999625
Nonreferable	DLP	pt-975	0.455043	0.999654
Nonreferable	DLP	pt-976	0.463044	0.999683
Nonreferable	DLP	pt-977	0.472133	0.999683
Nonreferable	DLP	pt-978	0.483241	0.999741
Nonreferable	DLP	pt-979	0.496019	0.999769
Nonreferable	DLP	pt-980	0.511011	0.999769
Nonreferable	DLP	pt-981	0.528411	0.999798
Nonreferable	DLP	pt-982	0.550122	0.999827
Nonreferable	DLP	pt-983	0.579213	0.999856
Nonreferable	DLP	pt-984	0.618713	0.999856
Nonreferable	DLP	pt-985	0.680468	0.999914
Nonreferable	DLP	pt-986	0.807395	1
Nonreferable	DLP	pt-987	1	1
Referable DR	DLP	pt-0	0	0
Referable DR	DLP	pt-1	0	0.0227513
Referable DR	DLP	pt-2	0	0.0650794
Referable DR	DLP	pt-3	0	0.0952381
Referable DR	DLP	pt-4	0	0.112698
Referable DR	DLP	pt-5	0	0.132275
Referable DR	DLP	pt-6	0	0.148677
Referable DR	DLP	pt-7	0	0.191534
Referable DR	DLP	pt-8	0	0.199471
Referable DR	DLP	pt-9	0	0.208466
Referable DR	DLP	pt-10	0	0.221693
Referable DR	DLP	pt-11	0	0.231217
Referable DR	DLP	pt-12	0	0.239683
Referable DR	DLP	pt-13	1.7078e-05	0.244974
Referable DR	DLP	pt-14	1.7078e-05	0.252381
Referable DR	DLP	pt-15	1.7078e-05	0.260847
Referable DR	DLP	pt-16	1.7078e-05	0.273545
Referable DR	DLP	pt-17	1.7078e-05	0.278836
Referable DR	DLP	pt-18	1.7078e-05	0.286243
Referable DR	DLP	pt-19	1.7078e-05	0.292063
Referable DR	DLP	pt-20	1.7078e-05	0.301587
Referable DR	DLP	pt-21	3.41559e-05	0.30582
Referable DR	DLP	pt-22	3.41559e-05	0.312169
Referable DR	DLP	pt-23	3.41559e-05	0.317989
Referable DR	DLP	pt-24	3.41559e-05	0.324339
Referable DR	DLP	pt-25	3.41559e-05	0.328042
Referable DR	DLP	pt-26	5.12339e-05	0.332804
Referable DR	DLP	pt-27	5.12339e-05	0.337566
Referable DR	DLP	pt-28	5.12339e-05	0.340741
Referable DR	DLP	pt-29	5.12339e-05	0.344974
Referable DR	DLP	pt-30	5.12339e-05	0.347619
Referable DR	DLP	pt-31	5.12339e-05	0.349735
Referable DR	DLP	pt-32	5.12339e-05	0.353968
Referable DR	DLP	pt-33	5.12339e-05	0.355556
Referable DR	DLP	pt-34	5.12339e-05	0.356614
Referable DR	DLP	pt-35	5.12339e-05	0.359788
Referable DR	DLP	pt-36	5.12339e-05	0.36455
Referable DR	DLP	pt-37	5.12339e-05	0.368254
Referable DR	DLP	pt-38	5.12339e-05	0.369312
Referable DR	DLP	pt-39	5.12339e-05	0.374074
Referable DR	DLP	pt-40	5.12339e-05	0.378307
Referable DR	DLP	pt-41	6.83118e-05	0.383069
Referable DR	DLP	pt-42	6.83118e-05	0.385714
Referable DR	DLP	pt-43	6.83118e-05	0.389418
Referable DR	DLP	pt-44	8.53898e-05	0.393651
Referable DR	DLP	pt-45	8.53898e-05	0.396825
Referable DR	DLP	pt-46	8.53898e-05	0.398413
Referable DR	DLP	pt-47	8.53898e-05	0.403175
Referable DR	DLP	pt-48	8.53898e-05	0.405291
Referable DR	DLP	pt-49	8.53898e-05	0.408466
Referable DR	DLP	pt-50	8.53898e-05	0.408995
Referable DR	DLP	pt-51	0.000102468	0.410582
Referable DR	DLP	pt-52	0.000102468	0.414815
Referable DR	DLP	pt-53	0.000102468	0.419577
Referable DR	DLP	pt-54	0.000102468	0.422751
Referable DR	DLP	pt-55	0.000102468	0.425397
Referable DR	DLP	pt-56	0.000102468	0.429101
Referable DR	DLP	pt-57	0.000102468	0.438624
Referable DR	DLP	pt-58	0.000119546	0.442857
Referable DR	DLP	pt-59	0.000119546	0.44709
Referable DR	DLP	pt-60	0.000136624	0.450794
Referable DR	DLP	pt-61	0.000136624	0.454497
Referable DR	DLP	pt-62	0.000136624	0.457143
Referable DR	DLP	pt-63	0.000136624	0.45873
Referable DR	DLP	pt-64	0.000153702	0.460317
Referable DR	DLP	pt-65	0.000153702	0.462963
Referable DR	DLP	pt-66	0.000153702	0.464021
Referable DR	DLP	pt-67	0.000153702	0.468254
Referable DR	DLP	pt-68	0.000153702	0.471429
Referable DR	DLP	pt-69	0.000153702	0.477778
Referable DR	DLP	pt-70	0.000153702	0.478836
Referable DR	DLP	pt-71	0.000153702	0.482011
Referable DR	DLP	pt-72	0.000153702	0.483069
Referable DR	DLP	pt-73	0.000153702	0.485714
Referable DR	DLP	pt-74	0.000153702	0.486243
Referable DR	DLP	pt-75	0.000153702	0.487831
Referable DR	DLP	pt-76	0.00017078	0.489418
Referable DR	DLP	pt-77	0.00017078	0.494709
Referable DR	DLP	pt-78	0.00017078	0.496296
Referable DR	DLP	pt-79	0.00017078	0.498413
Referable DR	DLP	pt-80	0.000187858	0.498413
Referable DR	DLP	pt-81	0.000187858	0.503175
Referable DR	DLP	pt-82	0.000204936	0.507407
Referable DR	DLP	pt-83	0.000204936	0.508466
Referable DR	DLP	pt-84	0.000204936	0.508995
Referable DR	DLP	pt-85	0.000204936	0.515344
Referable DR	DLP	pt-86	0.000204936	0.51746
Referable DR	DLP	pt-87	0.000222013	0.519048
Referable DR	DLP	pt-88	0.000222013	0.521693
Referable DR	DLP	pt-89	0.000222013	0.524868
Referable DR	DLP	pt-90	0.000222013	0.526984
Referable DR	DLP	pt-91	0.000222013	0.528571
Referable DR	DLP	pt-92	0.000222013	0.539153
Referable DR	DLP	pt-93	0.000222013	0.540212
Referable DR	DLP	pt-94	0.000222013	0.541799
Referable DR	DLP	pt-95	0.000239091	0.542857
Referable DR	DLP	pt-96	0.000239091	0.546561
Referable DR	DLP	pt-97	0.000239091	0.54709
Referable DR	DLP	pt-98	0.000256169	0.547619
Referable DR	DLP	pt-99	0.000256169	0.548677
Referable DR	DLP	pt-100	0.000256169	0.550265
Referable DR	DLP	pt-101	0.000256169	0.551323
Referable DR	DLP	pt-102	0.000256169	0.553968
Referable DR	DLP	pt-103	0.000273247	0.555026
Referable DR	DLP	pt-104	0.000273247	0.556614
Referable DR	DLP	pt-105	0.000273247	0.557143
Referable DR	DLP	pt-106	0.000273247	0.558201
Referable DR	DLP	pt-107	0.000273247	0.559788
Referable DR	DLP	pt-108	0.000273247	0.560317
Referable DR	DLP	pt-109	0.000273247	0.561376
Referable DR	DLP	pt-110	0.000273247	0.561905
Referable DR	DLP	pt-111	0.000273247	0.565079
Referable DR	DLP	pt-112	0.000273247	0.565608
Referable DR	DLP	pt-113	0.000290325	0.566138
Referable DR	DLP	pt-114	0.000290325	0.568783
Referable DR	DLP	pt-115	0.000290325	0.570899
Referable DR	DLP	pt-116	0.000307403	0.573545
Referable DR	DLP	pt-117	0.000324481	0.573545
Referable DR	DLP	pt-118	0.000341559	0.574074
Referable DR	DLP	pt-119	0.000341559	0.575661
Referable DR	DLP	pt-120	0.000341559	0.578307
Referable DR	DLP	pt-121	0.000341559	0.579365
Referable DR	DLP	pt-122	0.000341559	0.579894
Referable DR	DLP	pt-123	0.000341559	0.585714
Referable DR	DLP	pt-124	0.000341559	0.587831
Referable DR	DLP	pt-125	0.000341559	0.589418
Referable DR	DLP	pt-126	0.000358637	0.592593
Referable DR	DLP	pt-127	0.000358637	0.593651
Referable DR	DLP	pt-128	0.000358637	0.59418
Referable DR	DLP	pt-129	0.000358637	0.598413
Referable DR	DLP	pt-130	0.000358637	0.6
Referable DR	DLP	pt-131	0.000358637	0.601058
Referable DR	DLP	pt-132	0.000358637	0.604233
Referable DR	DLP	pt-133	0.000358637	0.608995
Referable DR	DLP	pt-134	0.000358637	0.61164
Referable DR	DLP	pt-135	0.000375715	0.612169
Referable DR	DLP	pt-136	0.000375715	0.612698
Referable DR	DLP	pt-137	0.000426949	0.614286
Referable DR	DLP	pt-138	0.000426949	0.616931
Referable DR	DLP	pt-139	0.000426949	0.617989
Referable DR	DLP	pt-140	0.000426949	0.619048
Referable DR	DLP	pt-141	0.000426949	0.622222
Referable DR	DLP	pt-142	0.000444027	0.62381
Referable DR	DLP	pt-143	0.000444027	0.625397
Referable DR	DLP	pt-144	0.000478183	0.626984
Referable DR	DLP	pt-145	0.000478183	0.629101
Referable DR	DLP	pt-146	0.000478183	0.62963
Referable DR	DLP	pt-147	0.000495261	0.631746
Referable DR	DLP	pt-148	0.000495261	0.632804
Referable DR	DLP	pt-149	0.000512339	0.634392
Referable DR	DLP	pt-150	0.000512339	0.63545
Referable DR	DLP	pt-151	0.000529417	0.63545
Referable DR	DLP	pt-152	0.000529417	0.637566
Referable DR	DLP	pt-153	0.000546495	0.638624
Referable DR	DLP	pt-154	0.000546495	0.639153
Referable DR	DLP	pt-155	0.000546495	0.642328
Referable DR	DLP	pt-156	0.000546495	0.643386
Referable DR	DLP	pt-157	0.000546495	0.646561
Referable DR	DLP	pt-158	0.000546495	0.648677
Referable DR	DLP	pt-159	0.000546495	0.649735
Referable DR	DLP	pt-160	0.000563573	0.650794
Referable DR	DLP	pt-161	0.000563573	0.651323
Referable DR	DLP	pt-162	0.000563573	0.653439
Referable DR	DLP	pt-163	0.000580651	0.655556
Referable DR	DLP	pt-164	0.000580651	0.656085
Referable DR	DLP	pt-165	0.000597729	0.657672
Referable DR	DLP	pt-166	0.000597729	0.658201
Referable DR	DLP	pt-167	0.000614807	0.65873
Referable DR	DLP	pt-168	0.000614807	0.659259
Referable DR	DLP	pt-169	0.000614807	0.660847
Referable DR	DLP	pt-170	0.000614807	0.661376
Referable DR	DLP	pt-171	0.000631885	0.663492
Referable DR	DLP	pt-172	0.000648963	0.664021
Referable DR	DLP	pt-173	0.000648963	0.665608
Referable DR	DLP	pt-174	0.000648963	0.666667
Referable DR	DLP	pt-175	0.000648963	0.668254
Referable DR	DLP	pt-176	0.000648963	0.669312
Referable DR	DLP	pt-177	0.000683118	0.67037
Referable DR	DLP	pt-178	0.000683118	0.671429
Referable DR	DLP	pt-179	0.000683118	0.674603
Referable DR	DLP	pt-180	0.000717274	0.67672
Referable DR	DLP	pt-181	0.000717274	0.678836
Referable DR	DLP	pt-182	0.000717274	0.679894
Referable DR	DLP	pt-183	0.000717274	0.680423
Referable DR	DLP	pt-184	0.000717274	0.684127
Referable DR	DLP	pt-185	0.000717274	0.685185
Referable DR	DLP	pt-186	0.000717274	0.68836
Referable DR	DLP	pt-187	0.000717274	0.690476
Referable DR	DLP	pt-188	0.000717274	0.691005
Referable DR	DLP	pt-189	0.00075143	0.693122
Referable DR	DLP	pt-190	0.00075143	0.694709
Referable DR	DLP	pt-191	0.00075143	0.696825
Referable DR	DLP	pt-192	0.000785586	0.697884
Referable DR	DLP	pt-193	0.000819742	0.698413
Referable DR	DLP	pt-194	0.000819742	0.700529
Referable DR	DLP	pt-195	0.000819742	0.701058
Referable DR	DLP	pt-196	0.000819742	0.702116
Referable DR	DLP	pt-197	0.000819742	0.705291
Referable DR	DLP	pt-198	0.000819742	0.70582
Referable DR	DLP	pt-199	0.000819742	0.706878
Referable DR	DLP	pt-200	0.000819742	0.708466
Referable DR	DLP	pt-201	0.000819742	0.710582
Referable DR	DLP	pt-202	0.000819742	0.713757
Referable DR	DLP	pt-203	0.000819742	0.714815
Referable DR	DLP	pt-204	0.000819742	0.718519
Referable DR	DLP	pt-205	0.00083682	0.719577
Referable DR	DLP	pt-206	0.00083682	0.720106
Referable DR	DLP	pt-207	0.00083682	0.721164
Referable DR	DLP	pt-208	0.00083682	0.721693
Referable DR	DLP	pt-209	0.00083682	0.72381
Referable DR	DLP	pt-210	0.00083682	0.724868
Referable DR	DLP	pt-211	0.000853898	0.725926
Referable DR	DLP	pt-212	0.000870976	0.725926
Referable DR	DLP	pt-213	0.000870976	0.726455
Referable DR	DLP	pt-214	0.000905132	0.727513
Referable DR	DLP	pt-215	0.000905132	0.728571
Referable DR	DLP	pt-216	0.00092221	0.72963
Referable DR	DLP	pt-217	0.000956366	0.730688
Referable DR	DLP	pt-218	0.000956366	0.731217
Referable DR	DLP	pt-219	0.000956366	0.732275
Referable DR	DLP	pt-220	0.000973444	0.733862
Referable DR	DLP	pt-221	0.000990522	0.735979
Referable DR	DLP	pt-222	0.000990522	0.737037
Referable DR	DLP	pt-223	0.000990522	0.738624
Referable DR	DLP	pt-224	0.000990522	0.739683
Referable DR	DLP	pt-225	0.000990522	0.740212
Referable DR	DLP	pt-226	0.0010076	0.742328
Referable DR	DLP	pt-227	0.00102468	0.743915
Referable DR	DLP	pt-228	0.00102468	0.744974
Referable DR	DLP	pt-229	0.00102468	0.746561
Referable DR	DLP	pt-230	0.00104176	0.74709
Referable DR	DLP	pt-231	0.00104176	0.748148
Referable DR	DLP	pt-232	0.00104176	0.749735
Referable DR	DLP	pt-233	0.00104176	0.750794
Referable DR	DLP	pt-234	0.00104176	0.75291
Referable DR	DLP	pt-235	0.00104176	0.753439
Referable DR	DLP	pt-236	0.00104176	0.755026
Referable DR	DLP	pt-237	0.00104176	0.755556
Referable DR	DLP	pt-238	0.00104176	0.757672
Referable DR	DLP	pt-239	0.00104176	0.760317
Referable DR	DLP	pt-240	0.00105883	0.760317
Referable DR	DLP	pt-241	0.00107591	0.762963
Referable DR	DLP	pt-242	0.00111007	0.763492
Referable DR	DLP	pt-243	0.00112715	0.765608
Referable DR	DLP	pt-244	0.00114422	0.767196
Referable DR	DLP	pt-245	0.00117838	0.768254
Referable DR	DLP	pt-246	0.00117838	0.77037
Referable DR	DLP	pt-247	0.00121254	0.771429
Referable DR	DLP	pt-248	0.00121254	0.772487
Referable DR	DLP	pt-249	0.00122961	0.773545
Referable DR	DLP	pt-250	0.00122961	0.774074
Referable DR	DLP	pt-251	0.00124669	0.774603
Referable DR	DLP	pt-252	0.00126377	0.77619
Referable DR	DLP	pt-253	0.00128085	0.77619
Referable DR	DLP	pt-254	0.00128085	0.77672
Referable DR	DLP	pt-255	0.00128085	0.779894
Referable DR	DLP	pt-256	0.00128085	0.780952
Referable DR	DLP	pt-257	0.00128085	0.783069
Referable DR	DLP	pt-258	0.00128085	0.783598
Referable DR	DLP	pt-259	0.00128085	0.784656
Referable DR	DLP	pt-260	0.00128085	0.785185
Referable DR	DLP	pt-261	0.00128085	0.786772
Referable DR	DLP	pt-262	0.00129793	0.789418
Referable DR	DLP	pt-263	0.00129793	0.791534
Referable DR	DLP	pt-264	0.001315	0.792063
Referable DR	DLP	pt-265	0.00133208	0.792063
Referable DR	DLP	pt-266	0.00133208	0.793122
Referable DR	DLP	pt-267	0.00134916	0.794709
Referable DR	DLP	pt-268	0.00134916	0.795767
Referable DR	DLP	pt-269	0.00134916	0.797884
Referable DR	DLP	pt-270	0.00134916	0.798413
Referable DR	DLP	pt-271	0.00136624	0.799471
Referable DR	DLP	pt-272	0.00136624	0.8
Referable DR	DLP	pt-273	0.00136624	0.802646
Referable DR	DLP	pt-274	0.00136624	0.803704
Referable DR	DLP	pt-275	0.00140039	0.804233
Referable DR	DLP	pt-276	0.00141747	0.805291
Referable DR	DLP	pt-277	0.00143455	0.806878
Referable DR	DLP	pt-278	0.00143455	0.808466
Referable DR	DLP	pt-279	0.00145163	0.808995
Referable DR	DLP	pt-280	0.00145163	0.810053
Referable DR	DLP	pt-281	0.00145163	0.810582
Referable DR	DLP	pt-282	0.0014687	0.81164
Referable DR	DLP	pt-283	0.0014687	0.814815
Referable DR	DLP	pt-284	0.00148578	0.815873
Referable DR	DLP	pt-285	0.00148578	0.816931
Referable DR	DLP	pt-286	0.00151994	0.819048
Referable DR	DLP	pt-287	0.00151994	0.820106
Referable DR	DLP	pt-288	0.00153702	0.820635
Referable DR	DLP	pt-289	0.00157117	0.82381
Referable DR	DLP	pt-290	0.00157117	0.825397
Referable DR	DLP	pt-291	0.00157117	0.826455
Referable DR	DLP	pt-292	0.00157117	0.826984
Referable DR	DLP	pt-293	0.00158825	0.829101
Referable DR	DLP	pt-294	0.00160533	0.830159
Referable DR	DLP	pt-295	0.00160533	0.831217
Referable DR	DLP	pt-296	0.00160533	0.831746
Referable DR	DLP	pt-297	0.00160533	0.832804
Referable DR	DLP	pt-298	0.00162241	0.833333
Referable DR	DLP	pt-299	0.00162241	0.83545
Referable DR	DLP	pt-300	0.00162241	0.835979
Referable DR	DLP	pt-301	0.00162241	0.837037
Referable DR	DLP	pt-302	0.00165656	0.837566
Referable DR	DLP	pt-303	0.00165656	0.839153
Referable DR	DLP	pt-304	0.00165656	0.840212
Referable DR	DLP	pt-305	0.00167364	0.840212
Referable DR	DLP	pt-306	0.00167364	0.84127
Referable DR	DLP	pt-307	0.00169072	0.843915
Referable DR	DLP	pt-308	0.00169072	0.844444
Referable DR	DLP	pt-309	0.00169072	0.846032
Referable DR	DLP	pt-310	0.0017078	0.846032
Referable DR	DLP	pt-311	0.0017078	0.848148
Referable DR	DLP	pt-312	0.0017078	0.849206
Referable DR	DLP	pt-313	0.0017078	0.850794
Referable DR	DLP	pt-314	0.00172487	0.851323
Referable DR	DLP	pt-315	0.00174195	0.851323
Referable DR	DLP	pt-316	0.00177611	0.85291
Referable DR	DLP	pt-317	0.00179319	0.853968
Referable DR	DLP	pt-318	0.00179319	0.854497
Referable DR	DLP	pt-319	0.00181026	0.855026
Referable DR	DLP	pt-320	0.00182734	0.856614
Referable DR	DLP	pt-321	0.00182734	0.85873
Referable DR	DLP	pt-322	0.00182734	0.859259
Referable DR	DLP	pt-323	0.00182734	0.861905
Referable DR	DLP	pt-324	0.00182734	0.863492
Referable DR	DLP	pt-325	0.00182734	0.864021
Referable DR	DLP	pt-326	0.00182734	0.865608
Referable DR	DLP	pt-327	0.0018615	0.866667
Referable DR	DLP	pt-328	0.00187858	0.868783
Referable DR	DLP	pt-329	0.00189565	0.869312
Referable DR	DLP	pt-330	0.00189565	0.87037
Referable DR	DLP	pt-331	0.00191273	0.871958
Referable DR	DLP	pt-332	0.00191273	0.873545
Referable DR	DLP	pt-333	0.00192981	0.874074
Referable DR	DLP	pt-334	0.00194689	0.875661
Referable DR	DLP	pt-335	0.00194689	0.877778
Referable DR	DLP	pt-336	0.00196397	0.878836
Referable DR	DLP	pt-337	0.00198104	0.878836
Referable DR	DLP	pt-338	0.00199812	0.879894
Referable DR	DLP	pt-339	0.00199812	0.880952
Referable DR	DLP	pt-340	0.00199812	0.88254
Referable DR	DLP	pt-341	0.0020152	0.88254
Referable DR	DLP	pt-342	0.0020152	0.883598
Referable DR	DLP	pt-343	0.00203228	0.883598
Referable DR	DLP	pt-344	0.00203228	0.884127
Referable DR	DLP	pt-345	0.00206643	0.884127
Referable DR	DLP	pt-346	0.00206643	0.884656
Referable DR	DLP	pt-347	0.00206643	0.886772
Referable DR	DLP	pt-348	0.00208351	0.887302
Referable DR	DLP	pt-349	0.00208351	0.889947
Referable DR	DLP	pt-350	0.00210059	0.892593
Referable DR	DLP	pt-351	0.00210059	0.89418
Referable DR	DLP	pt-352	0.00210059	0.894709
Referable DR	DLP	pt-353	0.00211767	0.894709
Referable DR	DLP	pt-354	0.00211767	0.896825
Referable DR	DLP	pt-355	0.00213475	0.897354
Referable DR	DLP	pt-356	0.0021689	0.897884
Referable DR	DLP	pt-357	0.00218598	0.897884
Referable DR	DLP	pt-358	0.00218598	0.898942
Referable DR	DLP	pt-359	0.00223721	0.9
Referable DR	DLP	pt-360	0.00223721	0.900529
Referable DR	DLP	pt-361	0.00227137	0.902646
Referable DR	DLP	pt-362	0.00228845	0.904233
Referable DR	DLP	pt-363	0.00228845	0.90582
Referable DR	DLP	pt-364	0.00228845	0.906878
Referable DR	DLP	pt-365	0.00230552	0.907407
Referable DR	DLP	pt-366	0.00230552	0.907937
Referable DR	DLP	pt-367	0.00233968	0.908995
Referable DR	DLP	pt-368	0.00237384	0.908995
Referable DR	DLP	pt-369	0.00237384	0.910582
Referable DR	DLP	pt-370	0.00237384	0.91164
Referable DR	DLP	pt-371	0.00239091	0.912169
Referable DR	DLP	pt-372	0.00239091	0.913757
Referable DR	DLP	pt-373	0.00242507	0.914286
Referable DR	DLP	pt-374	0.00244215	0.914286
Referable DR	DLP	pt-375	0.00244215	0.915344
Referable DR	DLP	pt-376	0.00245923	0.915873
Referable DR	DLP	pt-377	0.0024763	0.915873
Referable DR	DLP	pt-378	0.00249338	0.916402
Referable DR	DLP	pt-379	0.00251046	0.916402
Referable DR	DLP	pt-380	0.00252754	0.91746
Referable DR	DLP	pt-381	0.00254462	0.91746
Referable DR	DLP	pt-382	0.00257877	0.919048
Referable DR	DLP	pt-383	0.00259585	0.919577
Referable DR	DLP	pt-384	0.00259585	0.920635
Referable DR	DLP	pt-385	0.00261293	0.921693
Referable DR	DLP	pt-386	0.00263001	0.922222
Referable DR	DLP	pt-387	0.00264708	0.922222
Referable DR	DLP	pt-388	0.00266416	0.924339
Referable DR	DLP	pt-389	0.00269832	0.925397
Referable DR	DLP	pt-390	0.00269832	0.925926
Referable DR	DLP	pt-391	0.0027154	0.925926
Referable DR	DLP	pt-392	0.0027154	0.929101
Referable DR	DLP	pt-393	0.00273247	0.930159
Referable DR	DLP	pt-394	0.00273247	0.930688
Referable DR	DLP	pt-395	0.00276663	0.931746
Referable DR	DLP	pt-396	0.00281786	0.932804
Referable DR	DLP	pt-397	0.00288618	0.933333
Referable DR	DLP	pt-398	0.00288618	0.933862
Referable DR	DLP	pt-399	0.00290325	0.93545
Referable DR	DLP	pt-400	0.00290325	0.935979
Referable DR	DLP	pt-401	0.00292033	0.938095
Referable DR	DLP	pt-402	0.00293741	0.938624
Referable DR	DLP	pt-403	0.00293741	0.939683
Referable DR	DLP	pt-404	0.00295449	0.940741
Referable DR	DLP	pt-405	0.00298864	0.940741
Referable DR	DLP	pt-406	0.00300572	0.941799
Referable DR	DLP	pt-407	0.0030228	0.941799
Referable DR	DLP	pt-408	0.00305695	0.944974
Referable DR	DLP	pt-409	0.00307403	0.945503
Referable DR	DLP	pt-410	0.00307403	0.946561
Referable DR	DLP	pt-411	0.00309111	0.946561
Referable DR	DLP	pt-412	0.00312527	0.946561
Referable DR	DLP	pt-413	0.00314234	0.946561
Referable DR	DLP	pt-414	0.0031765	0.94709
Referable DR	DLP	pt-415	0.0031765	0.948148
Referable DR	DLP	pt-416	0.00321066	0.949206
Referable DR	DLP	pt-417	0.00322773	0.949735
Referable DR	DLP	pt-418	0.00327897	0.949735
Referable DR	DLP	pt-419	0.00338144	0.950265
Referable DR	DLP	pt-420	0.00341559	0.950794
Referable DR	DLP	pt-421	0.0034839	0.950794
Referable DR	DLP	pt-422	0.00351806	0.950794
Referable DR	DLP	pt-423	0.00355222	0.951323
Referable DR	DLP	pt-424	0.00356929	0.951852
Referable DR	DLP	pt-425	0.00362053	0.951852
Referable DR	DLP	pt-426	0.00363761	0.951852
Referable DR	DLP	pt-427	0.00367176	0.951852
Referable DR	DLP	pt-428	0.00385962	0.951852
Referable DR	DLP	pt-429	0.00392793	0.951852
Referable DR	DLP	pt-430	0.00397916	0.951852
Referable DR	DLP	pt-431	0.0040304	0.952381
Referable DR	DLP	pt-432	0.00404748	0.952381
Referable DR	DLP	pt-433	0.00413287	0.952381
Referable DR	DLP	pt-434	0.00414994	0.952381
Referable DR	DLP	pt-435	0.00421826	0.952381
Referable DR	DLP	pt-436	0.00430365	0.953439
Referable DR	DLP	pt-437	0.00447443	0.953439
Referable DR	DLP	pt-438	0.00452566	0.953439
Referable DR	DLP	pt-439	0.00454274	0.953439
Referable DR	DLP	pt-440	0.00457689	0.953439
Referable DR	DLP	pt-441	0.00464521	0.953439
Referable DR	DLP	pt-442	0.00467936	0.953968
Referable DR	DLP	pt-443	0.00474767	0.953968
Referable DR	DLP	pt-444	0.00483306	0.953968
Referable DR	DLP	pt-445	0.0048843	0.954497
Referable DR	DLP	pt-446	0.00490137	0.955026
Referable DR	DLP	pt-447	0.00496969	0.955556
Referable DR	DLP	pt-448	0.00498676	0.956085
Referable DR	DLP	pt-449	0.00510631	0.956085
Referable DR	DLP	pt-450	0.0051917	0.956085
Referable DR	DLP	pt-451	0.00532832	0.957143
Referable DR	DLP	pt-452	0.00537956	0.957672
Referable DR	DLP	pt-453	0.00541371	0.958201
Referable DR	DLP	pt-454	0.00546495	0.958201
Referable DR	DLP	pt-455	0.00560157	0.958201
Referable DR	DLP	pt-456	0.00561865	0.958201
Referable DR	DLP	pt-457	0.00563573	0.95873
Referable DR	DLP	pt-458	0.00568696	0.95873
Referable DR	DLP	pt-459	0.00580651	0.95873
Referable DR	DLP	pt-460	0.00587482	0.95873
Referable DR	DLP	pt-461	0.00597729	0.95873
Referable DR	DLP	pt-462	0.0060456	0.960847
Referable DR	DLP	pt-463	0.00607975	0.960847
Referable DR	DLP	pt-464	0.00630177	0.961905
Referable DR	DLP	pt-465	0.00631885	0.962963
Referable DR	DLP	pt-466	0.006353	0.962963
Referable DR	DLP	pt-467	0.00637008	0.963492
Referable DR	DLP	pt-468	0.00640424	0.96455
Referable DR	DLP	pt-469	0.00643839	0.965079
Referable DR	DLP	pt-470	0.00645547	0.965079
Referable DR	DLP	pt-471	0.0065067	0.966138
Referable DR	DLP	pt-472	0.00660917	0.966138
Referable DR	DLP	pt-473	0.00674579	0.967196
Referable DR	DLP	pt-474	0.00677995	0.967196
Referable DR	DLP	pt-475	0.00681411	0.968254
Referable DR	DLP	pt-476	0.00686534	0.968254
Referable DR	DLP	pt-477	0.00693365	0.968783
Referable DR	DLP	pt-478	0.00700196	0.968783
Referable DR	DLP	pt-479	0.0070532	0.968783
Referable DR	DLP	pt-480	0.00708735	0.969312
Referable DR	DLP	pt-481	0.00715567	0.969312
Referable DR	DLP	pt-482	0.00729229	0.969312
Referable DR	DLP	pt-483	0.00734352	0.969312
Referable DR	DLP	pt-484	0.00741184	0.969841
Referable DR	DLP	pt-485	0.00746307	0.969841
Referable DR	DLP	pt-486	0.00753138	0.969841
Referable DR	DLP	pt-487	0.00756554	0.969841
Referable DR	DLP	pt-488	0.00775339	0.97037
Referable DR	DLP	pt-489	0.00778755	0.971958
Referable DR	DLP	pt-490	0.00780463	0.972487
Referable DR	DLP	pt-491	0.00787294	0.972487
Referable DR	DLP	pt-492	0.00797541	0.972487
Referable DR	DLP	pt-493	0.0080608	0.972487
Referable DR	DLP	pt-494	0.00809495	0.972487
Referable DR	DLP	pt-495	0.00816327	0.972487
Referable DR	DLP	pt-496	0.0082145	0.972487
Referable DR	DLP	pt-497	0.0083682	0.972487
Referable DR	DLP	pt-498	0.00841943	0.972487
Referable DR	DLP	pt-499	0.00848775	0.973016
Referable DR	DLP	pt-500	0.00857314	0.973545
Referable DR	DLP	pt-501	0.00865853	0.973545
Referable DR	DLP	pt-502	0.00874392	0.974074
Referable DR	DLP	pt-503	0.00876099	0.974074
Referable DR	DLP	pt-504	0.00882931	0.974074
Referable DR	DLP	pt-505	0.00886346	0.974074
Referable DR	DLP	pt-506	0.00888054	0.974074
Referable DR	DLP	pt-507	0.00898301	0.974074
Referable DR	DLP	pt-508	0.00903424	0.974074
Referable DR	DLP	pt-509	0.00908548	0.974603
Referable DR	DLP	pt-510	0.00915379	0.974603
Referable DR	DLP	pt-511	0.00918794	0.974603
Referable DR	DLP	pt-512	0.00925625	0.974603
Referable DR	DLP	pt-513	0.00942703	0.975661
Referable DR	DLP	pt-514	0.00949535	0.975661
Referable DR	DLP	pt-515	0.00954658	0.97619
Referable DR	DLP	pt-516	0.00975152	0.97619
Referable DR	DLP	pt-517	0.00975152	0.97672
Referable DR	DLP	pt-518	0.00983691	0.97672
Referable DR	DLP	pt-519	0.00988814	0.97672
Referable DR	DLP	pt-520	0.0100077	0.97672
Referable DR	DLP	pt-521	0.010076	0.97672
Referable DR	DLP	pt-522	0.0101102	0.977249
Referable DR	DLP	pt-523	0.0101614	0.977249
Referable DR	DLP	pt-524	0.0102468	0.977249
Referable DR	DLP	pt-525	0.0104005	0.977778
Referable DR	DLP	pt-526	0.0104517	0.978836
Referable DR	DLP	pt-527	0.0104688	0.978836
Referable DR	DLP	pt-528	0.01052	0.979365
Referable DR	DLP	pt-529	0.0106566	0.979365
Referable DR	DLP	pt-530	0.0106908	0.979894
Referable DR	DLP	pt-531	0.010742	0.980423
Referable DR	DLP	pt-532	0.0107762	0.980423
Referable DR	DLP	pt-533	0.0108445	0.980952
Referable DR	DLP	pt-534	0.0109982	0.980952
Referable DR	DLP	pt-535	0.0110324	0.980952
Referable DR	DLP	pt-536	0.0110836	0.980952
Referable DR	DLP	pt-537	0.0111007	0.981481
Referable DR	DLP	pt-538	0.0111519	0.981481
Referable DR	DLP	pt-539	0.0112202	0.981481
Referable DR	DLP	pt-540	0.0112715	0.981481
Referable DR	DLP	pt-541	0.0112885	0.981481
Referable DR	DLP	pt-542	0.011391	0.982011
Referable DR	DLP	pt-543	0.0115276	0.982011
Referable DR	DLP	pt-544	0.0115447	0.982011
Referable DR	DLP	pt-545	0.0115789	0.982011
Referable DR	DLP	pt-546	0.011613	0.982011
Referable DR	DLP	pt-547	0.0116642	0.98254
Referable DR	DLP	pt-548	0.0117838	0.98254
Referable DR	DLP	pt-549	0.0118521	0.98254
Referable DR	DLP	pt-550	0.0119717	0.98254
Referable DR	DLP	pt-551	0.01204	0.98254
Referable DR	DLP	pt-552	0.0121083	0.983598
Referable DR	DLP	pt-553	0.0121595	0.983598
Referable DR	DLP	pt-554	0.0121937	0.983598
Referable DR	DLP	pt-555	0.0123474	0.983598
Referable DR	DLP	pt-556	0.012484	0.983598
Referable DR	DLP	pt-557	0.0125694	0.984127
Referable DR	DLP	pt-558	0.0126377	0.984656
Referable DR	DLP	pt-559	0.0126718	0.984656
Referable DR	DLP	pt-560	0.0127572	0.984656
Referable DR	DLP	pt-561	0.0128939	0.984656
Referable DR	DLP	pt-562	0.0130134	0.984656
Referable DR	DLP	pt-563	0.0130646	0.984656
Referable DR	DLP	pt-564	0.0130988	0.984656
Referable DR	DLP	pt-565	0.0132013	0.984656
Referable DR	DLP	pt-566	0.0132696	0.984656
Referable DR	DLP	pt-567	0.013355	0.984656
Referable DR	DLP	pt-568	0.0133891	0.985185
Referable DR	DLP	pt-569	0.0135087	0.985185
Referable DR	DLP	pt-570	0.0135941	0.985185
Referable DR	DLP	pt-571	0.0137136	0.985185
Referable DR	DLP	pt-572	0.0137819	0.985185
Referable DR	DLP	pt-573	0.0138673	0.985185
Referable DR	DLP	pt-574	0.0140039	0.985185
Referable DR	DLP	pt-575	0.0140722	0.985714
Referable DR	DLP	pt-576	0.0141747	0.985714
Referable DR	DLP	pt-577	0.0142601	0.985714
Referable DR	DLP	pt-578	0.0143284	0.985714
Referable DR	DLP	pt-579	0.0143626	0.985714
Referable DR	DLP	pt-580	0.014465	0.985714
Referable DR	DLP	pt-581	0.0145504	0.985714
Referable DR	DLP	pt-582	0.0146187	0.985714
Referable DR	DLP	pt-583	0.0147212	0.985714
Referable DR	DLP	pt-584	0.0148407	0.985714
Referable DR	DLP	pt-585	0.0149091	0.986243
Referable DR	DLP	pt-586	0.0149603	0.986772
Referable DR	DLP	pt-587	0.0149774	0.987831
Referable DR	DLP	pt-588	0.015114	0.98836
Referable DR	DLP	pt-589	0.0151994	0.98836
Referable DR	DLP	pt-590	0.0153702	0.98836
Referable DR	DLP	pt-591	0.0154556	0.988889
Referable DR	DLP	pt-592	0.0156434	0.989418
Referable DR	DLP	pt-593	0.0157459	0.989947
Referable DR	DLP	pt-594	0.01578	0.990476
Referable DR	DLP	pt-595	0.0158313	0.990476
Referable DR	DLP	pt-596	0.0159167	0.990476
Referable DR	DLP	pt-597	0.015985	0.990476
Referable DR	DLP	pt-598	0.0161387	0.990476
Referable DR	DLP	pt-599	0.0162411	0.990476
Referable DR	DLP	pt-600	0.0163265	0.990476
Referable DR	DLP	pt-601	0.0163778	0.990476
Referable DR	DLP	pt-602	0.0164973	0.990476
Referable DR	DLP	pt-603	0.0167022	0.990476
Referable DR	DLP	pt-604	0.0168047	0.991534
Referable DR	DLP	pt-605	0.016873	0.991534
Referable DR	DLP	pt-606	0.0170096	0.992063
Referable DR	DLP	pt-607	0.017095	0.992063
Referable DR	DLP	pt-608	0.0172317	0.992063
Referable DR	DLP	pt-609	0.0173341	0.992063
Referable DR	DLP	pt-610	0.0175391	0.993122
Referable DR	DLP	pt-611	0.0176928	0.993122
Referable DR	DLP	pt-612	0.0178123	0.993122
Referable DR	DLP	pt-613	0.0179148	0.993122
Referable DR	DLP	pt-614	0.0180002	0.993122
Referable DR	DLP	pt-615	0.0181539	0.993122
Referable DR	DLP	pt-616	0.0182563	0.993122
Referable DR	DLP	pt-617	0.01841	0.993122
Referable DR	DLP	pt-618	0.0185467	0.993122
Referable DR	DLP	pt-619	0.0187174	0.993122
Referable DR	DLP	pt-620	0.0187516	0.993122
Referable DR	DLP	pt-621	0.0188028	0.993651
Referable DR	DLP	pt-622	0.0189736	0.993651
Referable DR	DLP	pt-623	0.0190932	0.993651
Referable DR	DLP	pt-624	0.0191786	0.993651
Referable DR	DLP	pt-625	0.0192298	0.993651
Referable DR	DLP	pt-626	0.0194689	0.993651
Referable DR	DLP	pt-627	0.0196397	0.993651
Referable DR	DLP	pt-628	0.0197763	0.993651
Referable DR	DLP	pt-629	0.0199641	0.993651
Referable DR	DLP	pt-630	0.0199983	0.993651
Referable DR	DLP	pt-631	0.0202374	0.993651
Referable DR	DLP	pt-632	0.0204082	0.993651
Referable DR	DLP	pt-633	0.020596	0.993651
Referable DR	DLP	pt-634	0.0207326	0.993651
Referable DR	DLP	pt-635	0.0209034	0.993651
Referable DR	DLP	pt-636	0.0210059	0.993651
Referable DR	DLP	pt-637	0.0211937	0.993651
Referable DR	DLP	pt-638	0.0213133	0.993651
Referable DR	DLP	pt-639	0.0215012	0.993651
Referable DR	DLP	pt-640	0.0216549	0.993651
Referable DR	DLP	pt-641	0.0218939	0.993651
Referable DR	DLP	pt-642	0.0220306	0.993651
Referable DR	DLP	pt-643	0.022116	0.99418
Referable DR	DLP	pt-644	0.0221672	0.99418
Referable DR	DLP	pt-645	0.0223038	0.99418
Referable DR	DLP	pt-646	0.0226112	0.99418
Referable DR	DLP	pt-647	0.0227991	0.99418
Referable DR	DLP	pt-648	0.0229528	0.99418
Referable DR	DLP	pt-649	0.0230723	0.99418
Referable DR	DLP	pt-650	0.0232602	0.99418
Referable DR	DLP	pt-651	0.0233627	0.99418
Referable DR	DLP	pt-652	0.0235164	0.99418
Referable DR	DLP	pt-653	0.0236871	0.99418
Referable DR	DLP	pt-654	0.024097	0.99418
Referable DR	DLP	pt-655	0.0241824	0.99418
Referable DR	DLP	pt-656	0.0242336	0.99418
Referable DR	DLP	pt-657	0.0243703	0.994709
Referable DR	DLP	pt-658	0.0244898	0.994709
Referable DR	DLP	pt-659	0.0246264	0.995238
Referable DR	DLP	pt-660	0.024746	0.995238
Referable DR	DLP	pt-661	0.0247972	0.995238
Referable DR	DLP	pt-662	0.0248997	0.995238
Referable DR	DLP	pt-663	0.0251217	0.995238
Referable DR	DLP	pt-664	0.0252925	0.995238
Referable DR	DLP	pt-665	0.0254291	0.995238
Referable DR	DLP	pt-666	0.0255486	0.995767
Referable DR	DLP	pt-667	0.0256511	0.995767
Referable DR	DLP	pt-668	0.0260951	0.995767
Referable DR	DLP	pt-669	0.0262488	0.995767
Referable DR	DLP	pt-670	0.0263854	0.995767
Referable DR	DLP	pt-671	0.0266416	0.995767
Referable DR	DLP	pt-672	0.0268466	0.995767
Referable DR	DLP	pt-673	0.0269832	0.995767
Referable DR	DLP	pt-674	0.0271027	0.995767
Referable DR	DLP	pt-675	0.0272052	0.995767
Referable DR	DLP	pt-676	0.027376	0.995767
Referable DR	DLP	pt-677	0.0274614	0.995767
Referable DR	DLP	pt-678	0.0275297	0.995767
Referable DR	DLP	pt-679	0.0278712	0.995767
Referable DR	DLP	pt-680	0.0279737	0.995767
Referable DR	DLP	pt-681	0.0281616	0.995767
Referable DR	DLP	pt-682	0.0283836	0.995767
Referable DR	DLP	pt-683	0.0285373	0.995767
Referable DR	DLP	pt-684	0.0287081	0.995767
Referable DR	DLP	pt-685	0.0289301	0.995767
Referable DR	DLP	pt-686	0.0291179	0.995767
Referable DR	DLP	pt-687	0.0292887	0.995767
Referable DR	DLP	pt-688	0.0295107	0.995767
Referable DR	DLP	pt-689	0.0296303	0.995767
Referable DR	DLP	pt-690	0.0298694	0.995767
Referable DR	DLP	pt-691	0.0300743	0.995767
Referable DR	DLP	pt-692	0.0302451	0.995767
Referable DR	DLP	pt-693	0.0303988	0.995767
Referable DR	DLP	pt-694	0.0305695	0.995767
Referable DR	DLP	pt-695	0.0307745	0.995767
Referable DR	DLP	pt-696	0.0310136	0.995767
Referable DR	DLP	pt-697	0.0312014	0.995767
Referable DR	DLP	pt-698	0.0312697	0.995767
Referable DR	DLP	pt-699	0.0314064	0.995767
Referable DR	DLP	pt-700	0.0315771	0.995767
Referable DR	DLP	pt-701	0.0316796	0.995767
Referable DR	DLP	pt-702	0.0319187	0.995767
Referable DR	DLP	pt-703	0.0321749	0.995767
Referable DR	DLP	pt-704	0.0323115	0.995767
Referable DR	DLP	pt-705	0.0326531	0.995767
Referable DR	DLP	pt-706	0.0328751	0.995767
Referable DR	DLP	pt-707	0.0331654	0.995767
Referable DR	DLP	pt-708	0.033302	0.995767
Referable DR	DLP	pt-709	0.0336265	0.995767
Referable DR	DLP	pt-710	0.0337802	0.995767
Referable DR	DLP	pt-711	0.0340364	0.995767
Referable DR	DLP	pt-712	0.0344121	0.995767
Referable DR	DLP	pt-713	0.0345829	0.995767
Referable DR	DLP	pt-714	0.0347878	0.995767
Referable DR	DLP	pt-715	0.0349586	0.995767
Referable DR	DLP	pt-716	0.0353343	0.995767
Referable DR	DLP	pt-717	0.0356246	0.995767
Referable DR	DLP	pt-718	0.0359833	0.995767
Referable DR	DLP	pt-719	0.0364614	0.995767
Referable DR	DLP	pt-720	0.0366664	0.995767
Referable DR	DLP	pt-721	0.0372812	0.995767
Referable DR	DLP	pt-722	0.0376398	0.995767
Referable DR	DLP	pt-723	0.0381863	0.995767
Referable DR	DLP	pt-724	0.0385279	0.996296
Referable DR	DLP	pt-725	0.0389036	0.996296
Referable DR	DLP	pt-726	0.0393305	0.996296
Referable DR	DLP	pt-727	0.0396038	0.996296
Referable DR	DLP	pt-728	0.0398258	0.996296
Referable DR	DLP	pt-729	0.0402357	0.996296
Referable DR	DLP	pt-730	0.0406968	0.996296
Referable DR	DLP	pt-731	0.0408676	0.996296
Referable DR	DLP	pt-732	0.0412945	0.996296
Referable DR	DLP	pt-733	0.0416019	0.996296
Referable DR	DLP	pt-734	0.0419264	0.996296
Referable DR	DLP	pt-735	0.042268	0.996296
Referable DR	DLP	pt-736	0.0424729	0.996296
Referable DR	DLP	pt-737	0.0428828	0.996296
Referable DR	DLP	pt-738	0.0432585	0.996296
Referable DR	DLP	pt-739	0.0435488	0.996296
Referable DR	DLP	pt-740	0.0439928	0.996825
Referable DR	DLP	pt-741	0.0443515	0.996825
Referable DR	DLP	pt-742	0.0446589	0.996825
Referable DR	DLP	pt-743	0.0451029	0.997354
Referable DR	DLP	pt-744	0.0454103	0.997354
Referable DR	DLP	pt-745	0.0461617	0.997354
Referable DR	DLP	pt-746	0.0465887	0.997354
Referable DR	DLP	pt-747	0.0473401	0.997354
Referable DR	DLP	pt-748	0.0476987	0.997354
Referable DR	DLP	pt-749	0.0481598	0.997354
Referable DR	DLP	pt-750	0.0485526	0.997354
Referable DR	DLP	pt-751	0.0489113	0.997354
Referable DR	DLP	pt-752	0.0492358	0.997354
Referable DR	DLP	pt-753	0.0497139	0.997354
Referable DR	DLP	pt-754	0.0500897	0.997354
Referable DR	DLP	pt-755	0.0505849	0.997354
Referable DR	DLP	pt-756	0.0508582	0.997354
Referable DR	DLP	pt-757	0.0513534	0.997354
Referable DR	DLP	pt-758	0.0517462	0.997354
Referable DR	DLP	pt-759	0.0521902	0.997354
Referable DR	DLP	pt-760	0.0525147	0.997354
Referable DR	DLP	pt-761	0.0529929	0.997354
Referable DR	DLP	pt-762	0.0540517	0.997354
Referable DR	DLP	pt-763	0.0546153	0.997354
Referable DR	DLP	pt-764	0.0550252	0.997354
Referable DR	DLP	pt-765	0.0556058	0.997354
Referable DR	DLP	pt-766	0.0560499	0.997354
Referable DR	DLP	pt-767	0.056511	0.997354
Referable DR	DLP	pt-768	0.056955	0.997354
Referable DR	DLP	pt-769	0.0573649	0.997354
Referable DR	DLP	pt-770	0.0578601	0.997354
Referable DR	DLP	pt-771	0.0583725	0.997354
Referable DR	DLP	pt-772	0.0589019	0.997354
Referable DR	DLP	pt-773	0.0593118	0.997354
Referable DR	DLP	pt-774	0.0598924	0.997354
Referable DR	DLP	pt-775	0.0605755	0.997354
Referable DR	DLP	pt-776	0.0612416	0.997354
Referable DR	DLP	pt-777	0.0618222	0.997354
Referable DR	DLP	pt-778	0.062437	0.997354
Referable DR	DLP	pt-779	0.0631714	0.997354
Referable DR	DLP	pt-780	0.0638033	0.997354
Referable DR	DLP	pt-781	0.0646059	0.997354
Referable DR	DLP	pt-782	0.0653232	0.997354
Referable DR	DLP	pt-783	0.0659892	0.997884
Referable DR	DLP	pt-784	0.0668602	0.997884
Referable DR	DLP	pt-785	0.0676287	0.997884
Referable DR	DLP	pt-786	0.0693707	0.997884
Referable DR	DLP	pt-787	0.0702587	0.998413
Referable DR	DLP	pt-788	0.0710443	0.998413
Referable DR	DLP	pt-789	0.0718811	0.998413
Referable DR	DLP	pt-790	0.0727521	0.998413
Referable DR	DLP	pt-791	0.0737085	0.998942
Referable DR	DLP	pt-792	0.0744941	0.998942
Referable DR	DLP	pt-793	0.0754675	0.998942
Referable DR	DLP	pt-794	0.0764239	0.998942
Referable DR	DLP	pt-795	0.0773973	0.998942
Referable DR	DLP	pt-796	0.0785074	0.998942
Referable DR	DLP	pt-797	0.0797712	0.998942
Referable DR	DLP	pt-798	0.0809666	0.998942
Referable DR	DLP	pt-799	0.0819401	0.998942
Referable DR	DLP	pt-800	0.0833404	0.998942
Referable DR	DLP	pt-801	0.0845871	0.998942
Referable DR	DLP	pt-802	0.0860046	0.998942
Referable DR	DLP	pt-803	0.0871488	0.999471
Referable DR	DLP	pt-804	0.0885151	0.999471
Referable DR	DLP	pt-805	0.090035	0.999471
Referable DR	DLP	pt-806	0.09135	0.999471
Referable DR	DLP	pt-807	0.0928016	0.999471
Referable DR	DLP	pt-808	0.0943557	0.999471
Referable DR	DLP	pt-809	0.0956195	0.999471
Referable DR	DLP	pt-810	0.097259	0.999471
Referable DR	DLP	pt-811	0.0986423	0.999471
Referable DR	DLP	pt-812	0.100094	0.999471
Referable DR	DLP	pt-813	0.101768	0.999471
Referable DR	DLP	pt-814	0.103373	0.999471
Referable DR	DLP	pt-815	0.105422	0.999471
Referable DR	DLP	pt-816	0.106942	0.999471
Referable DR	DLP	pt-817	0.10894	0.999471
Referable DR	DLP	pt-818	0.110768	0.999471
Referable DR	DLP	pt-819	0.112971	0.999471
Referable DR	DLP	pt-820	0.114815	0.999471
Referable DR	DLP	pt-821	0.11683	0.999471
Referable DR	DLP	pt-822	0.118811	0.999471
Referable DR	DLP	pt-823	0.12139	0.999471
Referable DR	DLP	pt-824	0.123491	0.999471
Referable DR	DLP	pt-825	0.126274	0.999471
Referable DR	DLP	pt-826	0.128734	0.999471
Referable DR	DLP	pt-827	0.131722	0.999471
Referable DR	DLP	pt-828	0.134677	0.999471
Referable DR	DLP	pt-829	0.137922	0.999471
Referable DR	DLP	pt-830	0.14103	0.999471
Referable DR	DLP	pt-831	0.144223	0.999471
Referable DR	DLP	pt-832	0.147537	0.999471
Referable DR	DLP	pt-833	0.151072	0.999471
Referable DR	DLP	pt-834	0.154624	0.999471
Referable DR	DLP	pt-835	0.158483	0.999471
Referable DR	DLP	pt-836	0.162736	0.999471
Referable DR	DLP	pt-837	0.166578	1
Referable DR	DLP	pt-838	0.170677	1
Referable DR	DLP	pt-839	0.175596	1
Referable DR	DLP	pt-840	0.180429	1
Referable DR	DLP	pt-841	0.185381	1
Referable DR	DLP	pt-842	0.190693	1
Referable DR	DLP	pt-843	0.196226	1
Referable DR	DLP	pt-844	0.202015	1
Referable DR	DLP	pt-845	0.207958	1
Referable DR	DLP	pt-846	0.214363	1
Referable DR	DLP	pt-847	0.220972	1
Referable DR	DLP	pt-848	0.228213	1
Referable DR	DLP	pt-849	0.235761	1
Referable DR	DLP	pt-850	0.244556	1
Referable DR	DLP	pt-851	0.254427	1
Referable DR	DLP	pt-852	0.263393	1
Referable DR	DLP	pt-853	0.273333	1
Referable DR	DLP	pt-854	0.284314	1
Referable DR	DLP	pt-855	0.295415	1
Referable DR	DLP	pt-856	0.309196	1
Referable DR	DLP	pt-857	0.323798	1
Referable DR	DLP	pt-858	0.340722	1
Referable DR	DLP	pt-859	0.358313	1
Referable DR	DLP	pt-860	0.378396	1
Referable DR	DLP	pt-861	0.402032	1
Referable DR	DLP	pt-862	0.429545	1
Referable DR	DLP	pt-863	0.462779	1
Referable DR	DLP	pt-864	0.504568	1
Referable DR	DLP	pt-865	0.559269	1
Referable DR	DLP	pt-866	0.635437	1
Referable DR	DLP	pt-867	0.75307	1
Referable DR	DLP	pt-868	0.936368	1
Referable DR	DLP	pt-869	1	1
RVO	DLP	pt-0	0	0
RVO	DLP	pt-1	0	0.0315217
RVO	DLP	pt-2	0	0.102174
RVO	DLP	pt-3	0	0.149457
RVO	DLP	pt-4	0	0.183696
RVO	DLP	pt-5	0	0.216848
RVO	DLP	pt-6	0	0.242391
RVO	DLP	pt-7	0	0.2625
RVO	DLP	pt-8	0	0.283696
RVO	DLP	pt-9	0	0.316304
RVO	DLP	pt-10	0	0.331522
RVO	DLP	pt-11	0	0.345652
RVO	DLP	pt-12	0	0.355978
RVO	DLP	pt-13	0	0.36413
RVO	DLP	pt-14	0	0.372826
RVO	DLP	pt-15	0	0.379891
RVO	DLP	pt-16	0	0.384783
RVO	DLP	pt-17	0	0.397826
RVO	DLP	pt-18	0	0.407065
RVO	DLP	pt-19	0	0.415217
RVO	DLP	pt-20	0	0.418478
RVO	DLP	pt-21	0	0.433696
RVO	DLP	pt-22	0	0.440217
RVO	DLP	pt-23	0	0.447826
RVO	DLP	pt-24	0	0.454348
RVO	DLP	pt-25	0	0.456522
RVO	DLP	pt-26	0	0.460326
RVO	DLP	pt-27	0	0.465217
RVO	DLP	pt-28	0	0.468478
RVO	DLP	pt-29	0	0.470652
RVO	DLP	pt-30	0	0.477717
RVO	DLP	pt-31	0	0.480435
RVO	DLP	pt-32	0	0.484783
RVO	DLP	pt-33	0	0.490761
RVO	DLP	pt-34	0	0.491848
RVO	DLP	pt-35	0	0.497283
RVO	DLP	pt-36	0	0.503804
RVO	DLP	pt-37	0	0.505435
RVO	DLP	pt-38	0	0.508696
RVO	DLP	pt-39	0	0.510326
RVO	DLP	pt-40	0	0.511413
RVO	DLP	pt-41	0	0.514674
RVO	DLP	pt-42	0	0.521196
RVO	DLP	pt-43	0	0.524457
RVO	DLP	pt-44	0	0.529891
RVO	DLP	pt-45	0	0.531522
RVO	DLP	pt-46	0	0.534783
RVO	DLP	pt-47	0	0.536957
RVO	DLP	pt-48	0	0.539674
RVO	DLP	pt-49	0	0.540761
RVO	DLP	pt-50	0	0.542935
RVO	DLP	pt-51	0	0.544565
RVO	DLP	pt-52	1.70634e-05	0.548913
RVO	DLP	pt-53	1.70634e-05	0.55
RVO	DLP	pt-54	1.70634e-05	0.552174
RVO	DLP	pt-55	1.70634e-05	0.554891
RVO	DLP	pt-56	1.70634e-05	0.557065
RVO	DLP	pt-57	1.70634e-05	0.558696
RVO	DLP	pt-58	1.70634e-05	0.56413
RVO	DLP	pt-59	1.70634e-05	0.566304
RVO	DLP	pt-60	1.70634e-05	0.569022
RVO	DLP	pt-61	1.70634e-05	0.570109
RVO	DLP	pt-62	1.70634e-05	0.572826
RVO	DLP	pt-63	1.70634e-05	0.574457
RVO	DLP	pt-64	1.70634e-05	0.575
RVO	DLP	pt-65	1.70634e-05	0.57663
RVO	DLP	pt-66	1.70634e-05	0.582065
RVO	DLP	pt-67	1.70634e-05	0.583152
RVO	DLP	pt-68	1.70634e-05	0.584783
RVO	DLP	pt-69	1.70634e-05	0.588587
RVO	DLP	pt-70	1.70634e-05	0.590217
RVO	DLP	pt-71	1.70634e-05	0.592935
RVO	DLP	pt-72	1.70634e-05	0.594565
RVO	DLP	pt-73	1.70634e-05	0.595109
RVO	DLP	pt-74	1.70634e-05	0.597283
RVO	DLP	pt-75	1.70634e-05	0.59837
RVO	DLP	pt-76	1.70634e-05	0.598913
RVO	DLP	pt-77	1.70634e-05	0.602174
RVO	DLP	pt-78	1.70634e-05	0.604891
RVO	DLP	pt-79	1.70634e-05	0.608696
RVO	DLP	pt-80	1.70634e-05	0.611413
RVO	DLP	pt-81	1.70634e-05	0.613587
RVO	DLP	pt-82	1.70634e-05	0.61413
RVO	DLP	pt-83	1.70634e-05	0.616304
RVO	DLP	pt-84	1.70634e-05	0.618478
RVO	DLP	pt-85	1.70634e-05	0.621739
RVO	DLP	pt-86	1.70634e-05	0.622826
RVO	DLP	pt-87	1.70634e-05	0.628261
RVO	DLP	pt-88	1.70634e-05	0.629891
RVO	DLP	pt-89	1.70634e-05	0.632065
RVO	DLP	pt-90	1.70634e-05	0.635326
RVO	DLP	pt-91	1.70634e-05	0.636413
RVO	DLP	pt-92	1.70634e-05	0.636957
RVO	DLP	pt-93	1.70634e-05	0.63913
RVO	DLP	pt-94	1.70634e-05	0.640761
RVO	DLP	pt-95	1.70634e-05	0.642935
RVO	DLP	pt-96	1.70634e-05	0.646196
RVO	DLP	pt-97	1.70634e-05	0.647283
RVO	DLP	pt-98	1.70634e-05	0.648913
RVO	DLP	pt-99	1.70634e-05	0.650543
RVO	DLP	pt-100	1.70634e-05	0.65163
RVO	DLP	pt-101	1.70634e-05	0.655978
RVO	DLP	pt-102	1.70634e-05	0.657065
RVO	DLP	pt-103	1.70634e-05	0.659239
RVO	DLP	pt-104	1.70634e-05	0.6625
RVO	DLP	pt-105	3.41268e-05	0.6625
RVO	DLP	pt-106	3.41268e-05	0.663043
RVO	DLP	pt-107	3.41268e-05	0.66413
RVO	DLP	pt-108	3.41268e-05	0.664674
RVO	DLP	pt-109	3.41268e-05	0.666848
RVO	DLP	pt-110	3.41268e-05	0.668478
RVO	DLP	pt-111	3.41268e-05	0.669565
RVO	DLP	pt-112	3.41268e-05	0.670652
RVO	DLP	pt-113	3.41268e-05	0.675543
RVO	DLP	pt-114	3.41268e-05	0.67663
RVO	DLP	pt-115	3.41268e-05	0.678261
RVO	DLP	pt-116	3.41268e-05	0.680978
RVO	DLP	pt-117	3.41268e-05	0.683152
RVO	DLP	pt-118	3.41268e-05	0.68587
RVO	DLP	pt-119	3.41268e-05	0.686957
RVO	DLP	pt-120	3.41268e-05	0.688043
RVO	DLP	pt-121	3.41268e-05	0.690217
RVO	DLP	pt-122	3.41268e-05	0.690761
RVO	DLP	pt-123	3.41268e-05	0.691848
RVO	DLP	pt-124	3.41268e-05	0.693478
RVO	DLP	pt-125	3.41268e-05	0.694022
RVO	DLP	pt-126	5.11902e-05	0.694565
RVO	DLP	pt-127	5.11902e-05	0.695109
RVO	DLP	pt-128	5.11902e-05	0.697283
RVO	DLP	pt-129	5.11902e-05	0.700543
RVO	DLP	pt-130	5.11902e-05	0.701087
RVO	DLP	pt-131	5.11902e-05	0.702717
RVO	DLP	pt-132	5.11902e-05	0.703804
RVO	DLP	pt-133	5.11902e-05	0.705978
RVO	DLP	pt-134	5.11902e-05	0.706522
RVO	DLP	pt-135	6.82536e-05	0.707609
RVO	DLP	pt-136	6.82536e-05	0.708696
RVO	DLP	pt-137	6.82536e-05	0.71087
RVO	DLP	pt-138	6.82536e-05	0.719022
RVO	DLP	pt-139	6.82536e-05	0.720109
RVO	DLP	pt-140	6.82536e-05	0.720652
[truncated: 15,017 more rows]

## Sheet: Figure 3
Diseases/conditions	Dataset	Predictor	Data item	False Positive Rate	True Positive Rate
Referable DR	All fundus only (n = 922)	DLP	pt-0	0	0
Referable DR	All fundus only (n = 922)	DLP	pt-1	0	0.0117647
Referable DR	All fundus only (n = 922)	DLP	pt-2	0	0.0294118
Referable DR	All fundus only (n = 922)	DLP	pt-3	0	0.0882353
Referable DR	All fundus only (n = 922)	DLP	pt-4	0	0.0941176
Referable DR	All fundus only (n = 922)	DLP	pt-5	0	0.129412
Referable DR	All fundus only (n = 922)	DLP	pt-6	0	0.152941
Referable DR	All fundus only (n = 922)	DLP	pt-7	0	0.164706
Referable DR	All fundus only (n = 922)	DLP	pt-8	0	0.170588
Referable DR	All fundus only (n = 922)	DLP	pt-9	0	0.2
Referable DR	All fundus only (n = 922)	DLP	pt-10	0	0.223529
Referable DR	All fundus only (n = 922)	DLP	pt-11	0	0.247059
Referable DR	All fundus only (n = 922)	DLP	pt-12	0	0.282353
Referable DR	All fundus only (n = 922)	DLP	pt-13	0	0.305882
Referable DR	All fundus only (n = 922)	DLP	pt-14	0	0.311765
Referable DR	All fundus only (n = 922)	DLP	pt-15	0	0.323529
Referable DR	All fundus only (n = 922)	DLP	pt-16	0	0.364706
Referable DR	All fundus only (n = 922)	DLP	pt-17	0	0.376471
Referable DR	All fundus only (n = 922)	DLP	pt-18	0	0.388235
Referable DR	All fundus only (n = 922)	DLP	pt-19	0	0.423529
Referable DR	All fundus only (n = 922)	DLP	pt-20	0	0.470588
Referable DR	All fundus only (n = 922)	DLP	pt-21	0.00132979	0.470588
Referable DR	All fundus only (n = 922)	DLP	pt-22	0.00132979	0.476471
Referable DR	All fundus only (n = 922)	DLP	pt-23	0.00132979	0.494118
Referable DR	All fundus only (n = 922)	DLP	pt-24	0.00132979	0.535294
Referable DR	All fundus only (n = 922)	DLP	pt-25	0.00132979	0.547059
Referable DR	All fundus only (n = 922)	DLP	pt-26	0.00132979	0.576471
Referable DR	All fundus only (n = 922)	DLP	pt-27	0.00132979	0.588235
Referable DR	All fundus only (n = 922)	DLP	pt-28	0.00132979	0.605882
Referable DR	All fundus only (n = 922)	DLP	pt-29	0.00132979	0.676471
Referable DR	All fundus only (n = 922)	DLP	pt-30	0.00132979	0.7
Referable DR	All fundus only (n = 922)	DLP	pt-31	0.00132979	0.741176
Referable DR	All fundus only (n = 922)	DLP	pt-32	0.00132979	0.752941
Referable DR	All fundus only (n = 922)	DLP	pt-33	0.00132979	0.770588
Referable DR	All fundus only (n = 922)	DLP	pt-34	0.00132979	0.782353
Referable DR	All fundus only (n = 922)	DLP	pt-35	0.00132979	0.829412
Referable DR	All fundus only (n = 922)	DLP	pt-36	0.00132979	0.841176
Referable DR	All fundus only (n = 922)	DLP	pt-37	0.00132979	0.876471
Referable DR	All fundus only (n = 922)	DLP	pt-38	0.00265957	0.876471
Referable DR	All fundus only (n = 922)	DLP	pt-39	0.00265957	0.894118
Referable DR	All fundus only (n = 922)	DLP	pt-40	0.00398936	0.894118
Referable DR	All fundus only (n = 922)	DLP	pt-41	0.00398936	0.911765
Referable DR	All fundus only (n = 922)	DLP	pt-42	0.00664894	0.911765
Referable DR	All fundus only (n = 922)	DLP	pt-43	0.00664894	0.917647
Referable DR	All fundus only (n = 922)	DLP	pt-44	0.00797872	0.917647
Referable DR	All fundus only (n = 922)	DLP	pt-45	0.00797872	0.941176
Referable DR	All fundus only (n = 922)	DLP	pt-46	0.00930851	0.941176
Referable DR	All fundus only (n = 922)	DLP	pt-47	0.00930851	0.947059
Referable DR	All fundus only (n = 922)	DLP	pt-48	0.0106383	0.947059
Referable DR	All fundus only (n = 922)	DLP	pt-49	0.0106383	0.952941
Referable DR	All fundus only (n = 922)	DLP	pt-50	0.0159574	0.952941
Referable DR	All fundus only (n = 922)	DLP	pt-51	0.0159574	0.964706
Referable DR	All fundus only (n = 922)	DLP	pt-52	0.018617	0.964706
Referable DR	All fundus only (n = 922)	DLP	pt-53	0.018617	0.970588
Referable DR	All fundus only (n = 922)	DLP	pt-54	0.0398936	0.970588
Referable DR	All fundus only (n = 922)	DLP	pt-55	0.0425532	0.970588
Referable DR	All fundus only (n = 922)	DLP	pt-56	0.0492021	0.970588
Referable DR	All fundus only (n = 922)	DLP	pt-57	0.0492021	0.976471
Referable DR	All fundus only (n = 922)	DLP	pt-58	0.0505319	0.976471
Referable DR	All fundus only (n = 922)	DLP	pt-59	0.0531915	0.976471
Referable DR	All fundus only (n = 922)	DLP	pt-60	0.0625	0.976471
Referable DR	All fundus only (n = 922)	DLP	pt-61	0.0651596	0.976471
Referable DR	All fundus only (n = 922)	DLP	pt-62	0.0731383	0.976471
Referable DR	All fundus only (n = 922)	DLP	pt-63	0.0757979	0.976471
Referable DR	All fundus only (n = 922)	DLP	pt-64	0.0917553	0.976471
Referable DR	All fundus only (n = 922)	DLP	pt-65	0.0944149	0.976471
Referable DR	All fundus only (n = 922)	DLP	pt-66	0.0957447	0.976471
Referable DR	All fundus only (n = 922)	DLP	pt-67	0.0984043	0.976471
Referable DR	All fundus only (n = 922)	DLP	pt-68	0.107713	0.976471
Referable DR	All fundus only (n = 922)	DLP	pt-69	0.109043	0.982353
Referable DR	All fundus only (n = 922)	DLP	pt-70	0.111702	0.982353
Referable DR	All fundus only (n = 922)	DLP	pt-71	0.115691	0.982353
Referable DR	All fundus only (n = 922)	DLP	pt-72	0.118351	0.982353
Referable DR	All fundus only (n = 922)	DLP	pt-73	0.12234	0.982353
Referable DR	All fundus only (n = 922)	DLP	pt-74	0.125	0.982353
Referable DR	All fundus only (n = 922)	DLP	pt-75	0.12766	0.982353
Referable DR	All fundus only (n = 922)	DLP	pt-76	0.134309	0.982353
Referable DR	All fundus only (n = 922)	DLP	pt-77	0.136968	0.982353
Referable DR	All fundus only (n = 922)	DLP	pt-78	0.138298	0.982353
Referable DR	All fundus only (n = 922)	DLP	pt-79	0.138298	0.988235
Referable DR	All fundus only (n = 922)	DLP	pt-80	0.143617	0.988235
Referable DR	All fundus only (n = 922)	DLP	pt-81	0.146277	0.988235
Referable DR	All fundus only (n = 922)	DLP	pt-82	0.147606	0.988235
Referable DR	All fundus only (n = 922)	DLP	pt-83	0.150266	0.988235
Referable DR	All fundus only (n = 922)	DLP	pt-84	0.151596	0.988235
Referable DR	All fundus only (n = 922)	DLP	pt-85	0.155585	0.988235
Referable DR	All fundus only (n = 922)	DLP	pt-86	0.163564	0.988235
Referable DR	All fundus only (n = 922)	DLP	pt-87	0.164894	0.988235
Referable DR	All fundus only (n = 922)	DLP	pt-88	0.167553	0.988235
Referable DR	All fundus only (n = 922)	DLP	pt-89	0.168883	0.988235
Referable DR	All fundus only (n = 922)	DLP	pt-90	0.170213	0.994118
Referable DR	All fundus only (n = 922)	DLP	pt-91	0.171543	0.994118
Referable DR	All fundus only (n = 922)	DLP	pt-92	0.174202	0.994118
Referable DR	All fundus only (n = 922)	DLP	pt-93	0.176862	0.994118
Referable DR	All fundus only (n = 922)	DLP	pt-94	0.183511	0.994118
Referable DR	All fundus only (n = 922)	DLP	pt-95	0.1875	0.994118
Referable DR	All fundus only (n = 922)	DLP	pt-96	0.191489	0.994118
Referable DR	All fundus only (n = 922)	DLP	pt-97	0.196809	0.994118
Referable DR	All fundus only (n = 922)	DLP	pt-98	0.200798	0.994118
Referable DR	All fundus only (n = 922)	DLP	pt-99	0.206117	0.994118
Referable DR	All fundus only (n = 922)	DLP	pt-100	0.210106	0.994118
Referable DR	All fundus only (n = 922)	DLP	pt-101	0.212766	0.994118
Referable DR	All fundus only (n = 922)	DLP	pt-102	0.216755	0.994118
Referable DR	All fundus only (n = 922)	DLP	pt-103	0.219415	0.994118
Referable DR	All fundus only (n = 922)	DLP	pt-104	0.230053	0.994118
Referable DR	All fundus only (n = 922)	DLP	pt-105	0.236702	0.994118
Referable DR	All fundus only (n = 922)	DLP	pt-106	0.240691	0.994118
Referable DR	All fundus only (n = 922)	DLP	pt-107	0.246011	0.994118
Referable DR	All fundus only (n = 922)	DLP	pt-108	0.25	0.994118
Referable DR	All fundus only (n = 922)	DLP	pt-109	0.25133	0.994118
Referable DR	All fundus only (n = 922)	DLP	pt-110	0.255319	0.994118
Referable DR	All fundus only (n = 922)	DLP	pt-111	0.257979	0.994118
Referable DR	All fundus only (n = 922)	DLP	pt-112	0.259309	0.994118
Referable DR	All fundus only (n = 922)	DLP	pt-113	0.267287	0.994118
Referable DR	All fundus only (n = 922)	DLP	pt-114	0.272606	0.994118
Referable DR	All fundus only (n = 922)	DLP	pt-115	0.275266	0.994118
Referable DR	All fundus only (n = 922)	DLP	pt-116	0.281915	0.994118
Referable DR	All fundus only (n = 922)	DLP	pt-117	0.297872	0.994118
Referable DR	All fundus only (n = 922)	DLP	pt-118	0.303191	0.994118
Referable DR	All fundus only (n = 922)	DLP	pt-119	0.308511	1
Referable DR	All fundus only (n = 922)	DLP	pt-120	0.321809	1
Referable DR	All fundus only (n = 922)	DLP	pt-121	0.336436	1
Referable DR	All fundus only (n = 922)	DLP	pt-122	0.347074	1
Referable DR	All fundus only (n = 922)	DLP	pt-123	0.360372	1
Referable DR	All fundus only (n = 922)	DLP	pt-124	0.378989	1
Referable DR	All fundus only (n = 922)	DLP	pt-125	0.389628	1
Referable DR	All fundus only (n = 922)	DLP	pt-126	0.409574	1
Referable DR	All fundus only (n = 922)	DLP	pt-127	0.425532	1
Referable DR	All fundus only (n = 922)	DLP	pt-128	0.464096	1
Referable DR	All fundus only (n = 922)	DLP	pt-129	0.490691	1
Referable DR	All fundus only (n = 922)	DLP	pt-130	0.511968	1
Referable DR	All fundus only (n = 922)	DLP	pt-131	0.547872	1
Referable DR	All fundus only (n = 922)	DLP	pt-132	0.587766	1
Referable DR	All fundus only (n = 922)	DLP	pt-133	0.655585	1
Referable DR	All fundus only (n = 922)	DLP	pt-134	0.74734	1
Referable DR	All fundus only (n = 922)	DLP	pt-135	0.900266	1
Referable DR	All fundus only (n = 922)	DLP	pt-136	1	1
Referable DR	All Fundus only (n = 922)	every expert	pt-0	0.00797872	0.952941
Referable DR	All Fundus only (n = 922)	every expert	pt-1	0.00265957	0.9
Referable DR	All Fundus only (n = 922)	every expert	pt-2	0.00531915	0.882353
Referable DR	All Fundus only (n = 922)	every expert	pt-3	0.0119681	0.976471
Referable DR	All Fundus only (n = 922)	every expert	pt-4	0.00797872	0.964706
Referable DR	All Fundus only (n = 922)	average expert	pt-0	0.00718085	0.935294
Referable DR	JSIEC fundus only (n = 711)	DLP	pt-0	0	0
Referable DR	JSIEC fundus only (n = 711)	DLP	pt-1	0	0.00617284
Referable DR	JSIEC fundus only (n = 711)	DLP	pt-2	0	0.0246914
Referable DR	JSIEC fundus only (n = 711)	DLP	pt-3	0	0.0740741
Referable DR	JSIEC fundus only (n = 711)	DLP	pt-4	0	0.0802469
Referable DR	JSIEC fundus only (n = 711)	DLP	pt-5	0	0.117284
Referable DR	JSIEC fundus only (n = 711)	DLP	pt-6	0	0.141975
Referable DR	JSIEC fundus only (n = 711)	DLP	pt-7	0	0.154321
Referable DR	JSIEC fundus only (n = 711)	DLP	pt-8	0	0.160494
Referable DR	JSIEC fundus only (n = 711)	DLP	pt-9	0	0.191358
Referable DR	JSIEC fundus only (n = 711)	DLP	pt-10	0	0.216049
Referable DR	JSIEC fundus only (n = 711)	DLP	pt-11	0	0.240741
Referable DR	JSIEC fundus only (n = 711)	DLP	pt-12	0	0.253086
Referable DR	JSIEC fundus only (n = 711)	DLP	pt-13	0	0.290123
Referable DR	JSIEC fundus only (n = 711)	DLP	pt-14	0	0.296296
Referable DR	JSIEC fundus only (n = 711)	DLP	pt-15	0	0.308642
Referable DR	JSIEC fundus only (n = 711)	DLP	pt-16	0	0.351852
Referable DR	JSIEC fundus only (n = 711)	DLP	pt-17	0	0.364198
Referable DR	JSIEC fundus only (n = 711)	DLP	pt-18	0	0.376543
Referable DR	JSIEC fundus only (n = 711)	DLP	pt-19	0	0.401235
Referable DR	JSIEC fundus only (n = 711)	DLP	pt-20	0	0.45679
Referable DR	JSIEC fundus only (n = 711)	DLP	pt-21	0.00182149	0.45679
Referable DR	JSIEC fundus only (n = 711)	DLP	pt-22	0.00182149	0.462963
Referable DR	JSIEC fundus only (n = 711)	DLP	pt-23	0.00182149	0.481481
Referable DR	JSIEC fundus only (n = 711)	DLP	pt-24	0.00182149	0.524691
Referable DR	JSIEC fundus only (n = 711)	DLP	pt-25	0.00182149	0.537037
Referable DR	JSIEC fundus only (n = 711)	DLP	pt-26	0.00182149	0.561728
Referable DR	JSIEC fundus only (n = 711)	DLP	pt-27	0.00182149	0.574074
Referable DR	JSIEC fundus only (n = 711)	DLP	pt-28	0.00182149	0.592593
Referable DR	JSIEC fundus only (n = 711)	DLP	pt-29	0.00182149	0.666667
Referable DR	JSIEC fundus only (n = 711)	DLP	pt-30	0.00182149	0.691358
Referable DR	JSIEC fundus only (n = 711)	DLP	pt-31	0.00182149	0.734568
Referable DR	JSIEC fundus only (n = 711)	DLP	pt-32	0.00182149	0.746914
Referable DR	JSIEC fundus only (n = 711)	DLP	pt-33	0.00182149	0.765432
Referable DR	JSIEC fundus only (n = 711)	DLP	pt-34	0.00182149	0.777778
Referable DR	JSIEC fundus only (n = 711)	DLP	pt-35	0.00182149	0.82716
Referable DR	JSIEC fundus only (n = 711)	DLP	pt-36	0.00182149	0.839506
Referable DR	JSIEC fundus only (n = 711)	DLP	pt-37	0.00182149	0.876543
Referable DR	JSIEC fundus only (n = 711)	DLP	pt-38	0.00364299	0.876543
Referable DR	JSIEC fundus only (n = 711)	DLP	pt-39	0.00364299	0.895062
Referable DR	JSIEC fundus only (n = 711)	DLP	pt-40	0.00546448	0.895062
Referable DR	JSIEC fundus only (n = 711)	DLP	pt-41	0.00546448	0.907407
Referable DR	JSIEC fundus only (n = 711)	DLP	pt-42	0.00910747	0.907407
Referable DR	JSIEC fundus only (n = 711)	DLP	pt-43	0.00910747	0.938272
Referable DR	JSIEC fundus only (n = 711)	DLP	pt-44	0.010929	0.938272
Referable DR	JSIEC fundus only (n = 711)	DLP	pt-45	0.010929	0.944444
Referable DR	JSIEC fundus only (n = 711)	DLP	pt-46	0.0127505	0.944444
Referable DR	JSIEC fundus only (n = 711)	DLP	pt-47	0.0127505	0.950617
Referable DR	JSIEC fundus only (n = 711)	DLP	pt-48	0.0182149	0.950617
Referable DR	JSIEC fundus only (n = 711)	DLP	pt-49	0.0182149	0.962963
Referable DR	JSIEC fundus only (n = 711)	DLP	pt-50	0.0218579	0.962963
Referable DR	JSIEC fundus only (n = 711)	DLP	pt-51	0.0218579	0.969136
Referable DR	JSIEC fundus only (n = 711)	DLP	pt-52	0.0528233	0.969136
Referable DR	JSIEC fundus only (n = 711)	DLP	pt-53	0.0528233	0.975309
Referable DR	JSIEC fundus only (n = 711)	DLP	pt-54	0.0637523	0.975309
Referable DR	JSIEC fundus only (n = 711)	DLP	pt-55	0.0673953	0.975309
Referable DR	JSIEC fundus only (n = 711)	DLP	pt-56	0.0765027	0.975309
Referable DR	JSIEC fundus only (n = 711)	DLP	pt-57	0.0801457	0.975309
Referable DR	JSIEC fundus only (n = 711)	DLP	pt-58	0.0928962	0.975309
Referable DR	JSIEC fundus only (n = 711)	DLP	pt-59	0.0965392	0.975309
Referable DR	JSIEC fundus only (n = 711)	DLP	pt-60	0.111111	0.975309
Referable DR	JSIEC fundus only (n = 711)	DLP	pt-61	0.112933	0.981481
Referable DR	JSIEC fundus only (n = 711)	DLP	pt-62	0.114754	0.981481
Referable DR	JSIEC fundus only (n = 711)	DLP	pt-63	0.120219	0.981481
Referable DR	JSIEC fundus only (n = 711)	DLP	pt-64	0.123862	0.981481
Referable DR	JSIEC fundus only (n = 711)	DLP	pt-65	0.129326	0.981481
Referable DR	JSIEC fundus only (n = 711)	DLP	pt-66	0.132969	0.981481
Referable DR	JSIEC fundus only (n = 711)	DLP	pt-67	0.136612	0.981481
Referable DR	JSIEC fundus only (n = 711)	DLP	pt-68	0.140255	0.981481
Referable DR	JSIEC fundus only (n = 711)	DLP	pt-69	0.143898	0.981481
Referable DR	JSIEC fundus only (n = 711)	DLP	pt-70	0.145719	0.981481
Referable DR	JSIEC fundus only (n = 711)	DLP	pt-71	0.145719	0.987654
Referable DR	JSIEC fundus only (n = 711)	DLP	pt-72	0.151184	0.987654
Referable DR	JSIEC fundus only (n = 711)	DLP	pt-73	0.154827	0.987654
Referable DR	JSIEC fundus only (n = 711)	DLP	pt-74	0.169399	0.987654
Referable DR	JSIEC fundus only (n = 711)	DLP	pt-75	0.173042	0.987654
Referable DR	JSIEC fundus only (n = 711)	DLP	pt-76	0.173042	0.993827
Referable DR	JSIEC fundus only (n = 711)	DLP	pt-77	0.176685	0.993827
Referable DR	JSIEC fundus only (n = 711)	DLP	pt-78	0.180328	0.993827
Referable DR	JSIEC fundus only (n = 711)	DLP	pt-79	0.183971	0.993827
Referable DR	JSIEC fundus only (n = 711)	DLP	pt-80	0.189435	0.993827
Referable DR	JSIEC fundus only (n = 711)	DLP	pt-81	0.196721	0.993827
Referable DR	JSIEC fundus only (n = 711)	DLP	pt-82	0.198543	0.993827
Referable DR	JSIEC fundus only (n = 711)	DLP	pt-83	0.209472	0.993827
Referable DR	JSIEC fundus only (n = 711)	DLP	pt-84	0.211293	0.993827
Referable DR	JSIEC fundus only (n = 711)	DLP	pt-85	0.216758	0.993827
Referable DR	JSIEC fundus only (n = 711)	DLP	pt-86	0.220401	0.993827
Referable DR	JSIEC fundus only (n = 711)	DLP	pt-87	0.23133	0.993827
Referable DR	JSIEC fundus only (n = 711)	DLP	pt-88	0.233151	0.993827
Referable DR	JSIEC fundus only (n = 711)	DLP	pt-89	0.24408	0.993827
Referable DR	JSIEC fundus only (n = 711)	DLP	pt-90	0.247723	0.993827
Referable DR	JSIEC fundus only (n = 711)	DLP	pt-91	0.251366	0.993827
Referable DR	JSIEC fundus only (n = 711)	DLP	pt-92	0.253188	0.993827
Referable DR	JSIEC fundus only (n = 711)	DLP	pt-93	0.258652	0.993827
Referable DR	JSIEC fundus only (n = 711)	DLP	pt-94	0.265938	0.993827
Referable DR	JSIEC fundus only (n = 711)	DLP	pt-95	0.273224	0.993827
Referable DR	JSIEC fundus only (n = 711)	DLP	pt-96	0.282332	0.993827
Referable DR	JSIEC fundus only (n = 711)	DLP	pt-97	0.296903	0.993827
Referable DR	JSIEC fundus only (n = 711)	DLP	pt-98	0.300546	1
Referable DR	JSIEC fundus only (n = 711)	DLP	pt-99	0.307832	1
Referable DR	JSIEC fundus only (n = 711)	DLP	pt-100	0.32969	1
Referable DR	JSIEC fundus only (n = 711)	DLP	pt-101	0.342441	1
Referable DR	JSIEC fundus only (n = 711)	DLP	pt-102	0.362477	1
Referable DR	JSIEC fundus only (n = 711)	DLP	pt-103	0.369763	1
Referable DR	JSIEC fundus only (n = 711)	DLP	pt-104	0.3898	1
Referable DR	JSIEC fundus only (n = 711)	DLP	pt-105	0.400729	1
Referable DR	JSIEC fundus only (n = 711)	DLP	pt-106	0.459016	1
Referable DR	JSIEC fundus only (n = 711)	DLP	pt-107	0.477231	1
Referable DR	JSIEC fundus only (n = 711)	DLP	pt-108	0.51184	1
Referable DR	JSIEC fundus only (n = 711)	DLP	pt-109	0.557377	1
Referable DR	JSIEC fundus only (n = 711)	DLP	pt-110	0.624772	1
Referable DR	JSIEC fundus only (n = 711)	DLP	pt-111	0.714026	1
Referable DR	JSIEC fundus only (n = 711)	DLP	pt-112	0.881603	1
Referable DR	JSIEC fundus only (n = 711)	DLP	pt-113	1	1
Referable DR	JSIEC fundus only (n = 711)	every expert	pt-0	0.010929	0.950617
Referable DR	JSIEC fundus only (n = 711)	every expert	pt-1	0.00364299	0.901235
Referable DR	JSIEC fundus only (n = 711)	every expert	pt-2	0.00728597	0.882716
Referable DR	JSIEC fundus only (n = 711)	every expert	pt-3	0.0145719	0.975309
Referable DR	JSIEC fundus only (n = 711)	every expert	pt-4	0.010929	0.962963
Referable DR	JSIEC Fundus only (n = 711)	average expert	pt-0	0.00947177	0.934568
Referable DR	JSIEC fundus note (n = 711)	every expert	pt-0	0.00910747	0.969136
Referable DR	JSIEC fundus note (n = 711)	every expert	pt-1	0	0.925926
Referable DR	JSIEC fundus note (n = 711)	every expert	pt-2	0.00364299	0.895062
Referable DR	JSIEC fundus note (n = 711)	every expert	pt-3	0.010929	0.993827
Referable DR	JSIEC fundus note (n = 711)	every expert	pt-4	0.00728597	0.981481
Referable DR	JSIEC Fundus note (n = 711)	average expert	pt-0	0.00619308	0.953086
Rhegmatogenous RD	All fundus only (n = 922)	DLP	pt-0	0	0
Rhegmatogenous RD	All fundus only (n = 922)	DLP	pt-1	0	0.0571429
Rhegmatogenous RD	All fundus only (n = 922)	DLP	pt-2	0	0.114286
Rhegmatogenous RD	All fundus only (n = 922)	DLP	pt-3	0	0.2
Rhegmatogenous RD	All fundus only (n = 922)	DLP	pt-4	0	0.314286
Rhegmatogenous RD	All fundus only (n = 922)	DLP	pt-5	0	0.342857
Rhegmatogenous RD	All fundus only (n = 922)	DLP	pt-6	0	0.4
Rhegmatogenous RD	All fundus only (n = 922)	DLP	pt-7	0	0.485714
Rhegmatogenous RD	All fundus only (n = 922)	DLP	pt-8	0	0.542857
Rhegmatogenous RD	All fundus only (n = 922)	DLP	pt-9	0	0.628571
Rhegmatogenous RD	All fundus only (n = 922)	DLP	pt-10	0	0.685714
Rhegmatogenous RD	All fundus only (n = 922)	DLP	pt-11	0	0.8
Rhegmatogenous RD	All fundus only (n = 922)	DLP	pt-12	0.0011274	0.8
Rhegmatogenous RD	All fundus only (n = 922)	DLP	pt-13	0.0011274	0.942857
Rhegmatogenous RD	All fundus only (n = 922)	DLP	pt-14	0.00225479	0.942857
Rhegmatogenous RD	All fundus only (n = 922)	DLP	pt-15	0.00225479	0.971429
Rhegmatogenous RD	All fundus only (n = 922)	DLP	pt-16	0.00450958	0.971429
Rhegmatogenous RD	All fundus only (n = 922)	DLP	pt-17	0.00450958	1
Rhegmatogenous RD	All fundus only (n = 922)	DLP	pt-18	0.0225479	1
Rhegmatogenous RD	All fundus only (n = 922)	DLP	pt-19	0.0248027	1
Rhegmatogenous RD	All fundus only (n = 922)	DLP	pt-20	0.0315671	1
Rhegmatogenous RD	All fundus only (n = 922)	DLP	pt-21	0.0383315	1
Rhegmatogenous RD	All fundus only (n = 922)	DLP	pt-22	0.0394589	1
Rhegmatogenous RD	All fundus only (n = 922)	DLP	pt-23	0.0417136	1
Rhegmatogenous RD	All fundus only (n = 922)	DLP	pt-24	0.0439684	1
Rhegmatogenous RD	All fundus only (n = 922)	DLP	pt-25	0.0462232	1
Rhegmatogenous RD	All fundus only (n = 922)	DLP	pt-26	0.048478	1
Rhegmatogenous RD	All fundus only (n = 922)	DLP	pt-27	0.0552424	1
Rhegmatogenous RD	All fundus only (n = 922)	DLP	pt-28	0.0586246	1
Rhegmatogenous RD	All fundus only (n = 922)	DLP	pt-29	0.0608794	1
Rhegmatogenous RD	All fundus only (n = 922)	DLP	pt-30	0.0620068	1
Rhegmatogenous RD	All fundus only (n = 922)	DLP	pt-31	0.0642616	1
Rhegmatogenous RD	All fundus only (n = 922)	DLP	pt-32	0.0687711	1
Rhegmatogenous RD	All fundus only (n = 922)	DLP	pt-33	0.0800451	1
Rhegmatogenous RD	All fundus only (n = 922)	DLP	pt-34	0.0822999	1
Rhegmatogenous RD	All fundus only (n = 922)	DLP	pt-35	0.0868095	1
Rhegmatogenous RD	All fundus only (n = 922)	DLP	pt-36	0.0890643	1
Rhegmatogenous RD	All fundus only (n = 922)	DLP	pt-37	0.0924464	1
Rhegmatogenous RD	All fundus only (n = 922)	DLP	pt-38	0.0935738	1
Rhegmatogenous RD	All fundus only (n = 922)	DLP	pt-39	0.096956	1
Rhegmatogenous RD	All fundus only (n = 922)	DLP	pt-40	0.102593	1
Rhegmatogenous RD	All fundus only (n = 922)	DLP	pt-41	0.104848	1
Rhegmatogenous RD	All fundus only (n = 922)	DLP	pt-42	0.111612	1
Rhegmatogenous RD	All fundus only (n = 922)	DLP	pt-43	0.113867	1
Rhegmatogenous RD	All fundus only (n = 922)	DLP	pt-44	0.119504	1
Rhegmatogenous RD	All fundus only (n = 922)	DLP	pt-45	0.135287	1
Rhegmatogenous RD	All fundus only (n = 922)	DLP	pt-46	0.140924	1
Rhegmatogenous RD	All fundus only (n = 922)	DLP	pt-47	0.154453	1
Rhegmatogenous RD	All fundus only (n = 922)	DLP	pt-48	0.1646	1
Rhegmatogenous RD	All fundus only (n = 922)	DLP	pt-49	0.180383	1
Rhegmatogenous RD	All fundus only (n = 922)	DLP	pt-50	0.189402	1
Rhegmatogenous RD	All fundus only (n = 922)	DLP	pt-51	0.205186	1
Rhegmatogenous RD	All fundus only (n = 922)	DLP	pt-52	0.224352	1
Rhegmatogenous RD	All fundus only (n = 922)	DLP	pt-53	0.2469	1
Rhegmatogenous RD	All fundus only (n = 922)	DLP	pt-54	0.27283	1
Rhegmatogenous RD	All fundus only (n = 922)	DLP	pt-55	0.307779	1
Rhegmatogenous RD	All fundus only (n = 922)	DLP	pt-56	0.361894	1
Rhegmatogenous RD	All fundus only (n = 922)	DLP	pt-57	0.487035	1
Rhegmatogenous RD	All fundus only (n = 922)	DLP	pt-58	0.693348	1
Rhegmatogenous RD	All fundus only (n = 922)	DLP	pt-59	1	1
Rhegmatogenous RD	All Fundus only (n = 922)	every expert	pt-0	0	1
Rhegmatogenous RD	All Fundus only (n = 922)	every expert	pt-1	0	1
Rhegmatogenous RD	All Fundus only (n = 922)	every expert	pt-2	0	0.971429
Rhegmatogenous RD	All Fundus only (n = 922)	every expert	pt-3	0	1
Rhegmatogenous RD	All Fundus only (n = 922)	every expert	pt-4	0.00563698	0.971429
Rhegmatogenous RD	All Fundus only (n = 922)	average expert	pt-0	0.0011274	0.988571
Rhegmatogenous RD	JSIEC fundus only (n = 711)	DLP	pt-0	0	0
Rhegmatogenous RD	JSIEC fundus only (n = 711)	DLP	pt-1	0	0.0769231
Rhegmatogenous RD	JSIEC fundus only (n = 711)	DLP	pt-2	0	0.153846
Rhegmatogenous RD	JSIEC fundus only (n = 711)	DLP	pt-3	0	0.269231
Rhegmatogenous RD	JSIEC fundus only (n = 711)	DLP	pt-4	0	0.307692
Rhegmatogenous RD	JSIEC fundus only (n = 711)	DLP	pt-5	0	0.384615
Rhegmatogenous RD	JSIEC fundus only (n = 711)	DLP	pt-6	0	0.423077
Rhegmatogenous RD	JSIEC fundus only (n = 711)	DLP	pt-7	0	0.5
Rhegmatogenous RD	JSIEC fundus only (n = 711)	DLP	pt-8	0	0.538462
Rhegmatogenous RD	JSIEC fundus only (n = 711)	DLP	pt-9	0	0.615385
Rhegmatogenous RD	JSIEC fundus only (n = 711)	DLP	pt-10	0	0.730769
Rhegmatogenous RD	JSIEC fundus only (n = 711)	DLP	pt-11	0	0.807692
Rhegmatogenous RD	JSIEC fundus only (n = 711)	DLP	pt-12	0.00145985	0.807692
Rhegmatogenous RD	JSIEC fundus only (n = 711)	DLP	pt-13	0.00145985	1
Rhegmatogenous RD	JSIEC fundus only (n = 711)	DLP	pt-14	0.0248175	1
Rhegmatogenous RD	JSIEC fundus only (n = 711)	DLP	pt-15	0.0277372	1
Rhegmatogenous RD	JSIEC fundus only (n = 711)	DLP	pt-16	0.0364964	1
Rhegmatogenous RD	JSIEC fundus only (n = 711)	DLP	pt-17	0.0394161	1
Rhegmatogenous RD	JSIEC fundus only (n = 711)	DLP	pt-18	0.0408759	1
Rhegmatogenous RD	JSIEC fundus only (n = 711)	DLP	pt-19	0.0437956	1
Rhegmatogenous RD	JSIEC fundus only (n = 711)	DLP	pt-20	0.0452555	1
Rhegmatogenous RD	JSIEC fundus only (n = 711)	DLP	pt-21	0.0481752	1
Rhegmatogenous RD	JSIEC fundus only (n = 711)	DLP	pt-22	0.0510949	1
Rhegmatogenous RD	JSIEC fundus only (n = 711)	DLP	pt-23	0.0540146	1
Rhegmatogenous RD	JSIEC fundus only (n = 711)	DLP	pt-24	0.0554745	1
Rhegmatogenous RD	JSIEC fundus only (n = 711)	DLP	pt-25	0.0613139	1
Rhegmatogenous RD	JSIEC fundus only (n = 711)	DLP	pt-26	0.0656934	1
Rhegmatogenous RD	JSIEC fundus only (n = 711)	DLP	pt-27	0.0715328	1
Rhegmatogenous RD	JSIEC fundus only (n = 711)	DLP	pt-28	0.0773723	1
Rhegmatogenous RD	JSIEC fundus only (n = 711)	DLP	pt-29	0.0832117	1
Rhegmatogenous RD	JSIEC fundus only (n = 711)	DLP	pt-30	0.0846715	1
Rhegmatogenous RD	JSIEC fundus only (n = 711)	DLP	pt-31	0.0875912	1
Rhegmatogenous RD	JSIEC fundus only (n = 711)	DLP	pt-32	0.0919708	1
Rhegmatogenous RD	JSIEC fundus only (n = 711)	DLP	pt-33	0.0948905	1
Rhegmatogenous RD	JSIEC fundus only (n = 711)	DLP	pt-34	0.10073	1
Rhegmatogenous RD	JSIEC fundus only (n = 711)	DLP	pt-35	0.105109	1
Rhegmatogenous RD	JSIEC fundus only (n = 711)	DLP	pt-36	0.110949	1
Rhegmatogenous RD	JSIEC fundus only (n = 711)	DLP	pt-37	0.113869	1
Rhegmatogenous RD	JSIEC fundus only (n = 711)	DLP	pt-38	0.121168	1
Rhegmatogenous RD	JSIEC fundus only (n = 711)	DLP	pt-39	0.122628	1
Rhegmatogenous RD	JSIEC fundus only (n = 711)	DLP	pt-40	0.129927	1
Rhegmatogenous RD	JSIEC fundus only (n = 711)	DLP	pt-41	0.138686	1
Rhegmatogenous RD	JSIEC fundus only (n = 711)	DLP	pt-42	0.148905	1
Rhegmatogenous RD	JSIEC fundus only (n = 711)	DLP	pt-43	0.154745	1
Rhegmatogenous RD	JSIEC fundus only (n = 711)	DLP	pt-44	0.169343	1
Rhegmatogenous RD	JSIEC fundus only (n = 711)	DLP	pt-45	0.182482	1
Rhegmatogenous RD	JSIEC fundus only (n = 711)	DLP	pt-46	0.2	1
Rhegmatogenous RD	JSIEC fundus only (n = 711)	DLP	pt-47	0.208759	1
Rhegmatogenous RD	JSIEC fundus only (n = 711)	DLP	pt-48	0.223358	1
Rhegmatogenous RD	JSIEC fundus only (n = 711)	DLP	pt-49	0.242336	1
Rhegmatogenous RD	JSIEC fundus only (n = 711)	DLP	pt-50	0.268613	1
Rhegmatogenous RD	JSIEC fundus only (n = 711)	DLP	pt-51	0.293431	1
Rhegmatogenous RD	JSIEC fundus only (n = 711)	DLP	pt-52	0.327007	1
Rhegmatogenous RD	JSIEC fundus only (n = 711)	DLP	pt-53	0.381022	1
Rhegmatogenous RD	JSIEC fundus only (n = 711)	DLP	pt-54	0.505109	1
Rhegmatogenous RD	JSIEC fundus only (n = 711)	DLP	pt-55	0.689051	1
Rhegmatogenous RD	JSIEC fundus only (n = 711)	DLP	pt-56	1	1
Rhegmatogenous RD	JSIEC fundus only (n = 711)	every expert	pt-0	0	1
Rhegmatogenous RD	JSIEC fundus only (n = 711)	every expert	pt-1	0	1
Rhegmatogenous RD	JSIEC fundus only (n = 711)	every expert	pt-2	0	1
Rhegmatogenous RD	JSIEC fundus only (n = 711)	every expert	pt-3	0	1
Rhegmatogenous RD	JSIEC fundus only (n = 711)	every expert	pt-4	0.00583942	1
Rhegmatogenous RD	JSIEC Fundus only (n = 711)	average expert	pt-0	0.00116788	1
Rhegmatogenous RD	JSIEC fundus note (n = 711)	every expert	pt-0	0	1
Rhegmatogenous RD	JSIEC fundus note (n = 711)	every expert	pt-1	0	1
Rhegmatogenous RD	JSIEC fundus note (n = 711)	every expert	pt-2	0	1
Rhegmatogenous RD	JSIEC fundus note (n = 711)	every expert	pt-3	0	1
Rhegmatogenous RD	JSIEC fundus note (n = 711)	every expert	pt-4	0.00583942	1
Rhegmatogenous RD	JSIEC Fundus note (n = 711)	average expert	pt-0	0.00116788	1
MH	All fundus only (n = 922)	DLP	pt-0	0	0
MH	All fundus only (n = 922)	DLP	pt-1	0	0.0606061
MH	All fundus only (n = 922)	DLP	pt-2	0	0.212121
MH	All fundus only (n = 922)	DLP	pt-3	0	0.454545
MH	All fundus only (n = 922)	DLP	pt-4	0	0.515152
MH	All fundus only (n = 922)	DLP	pt-5	0	0.575758
MH	All fundus only (n = 922)	DLP	pt-6	0	0.606061
MH	All fundus only (n = 922)	DLP	pt-7	0	0.666667
MH	All fundus only (n = 922)	DLP	pt-8	0	0.787879
MH	All fundus only (n = 922)	DLP	pt-9	0.00112486	0.787879
MH	All fundus only (n = 922)	DLP	pt-10	0.00112486	0.939394
MH	All fundus only (n = 922)	DLP	pt-11	0.00449944	0.939394
MH	All fundus only (n = 922)	DLP	pt-12	0.00449944	0.969697
MH	All fundus only (n = 922)	DLP	pt-13	0.0224972	0.969697
MH	All fundus only (n = 922)	DLP	pt-14	0.0247469	0.969697
MH	All fundus only (n = 922)	DLP	pt-15	0.0404949	0.969697
MH	All fundus only (n = 922)	DLP	pt-16	0.0427447	0.969697
MH	All fundus only (n = 922)	DLP	pt-17	0.048369	0.969697
MH	All fundus only (n = 922)	DLP	pt-18	0.0506187	0.969697
MH	All fundus only (n = 922)	DLP	pt-19	0.0528684	0.969697
MH	All fundus only (n = 922)	DLP	pt-20	0.0573678	0.969697
MH	All fundus only (n = 922)	DLP	pt-21	0.0607424	0.969697
MH	All fundus only (n = 922)	DLP	pt-22	0.0629921	0.969697
MH	All fundus only (n = 922)	DLP	pt-23	0.0674916	0.969697
MH	All fundus only (n = 922)	DLP	pt-24	0.0697413	0.969697
MH	All fundus only (n = 922)	DLP	pt-25	0.0731159	0.969697
MH	All fundus only (n = 922)	DLP	pt-26	0.0742407	0.969697
MH	All fundus only (n = 922)	DLP	pt-27	0.0787402	0.969697
MH	All fundus only (n = 922)	DLP	pt-28	0.0832396	0.969697
MH	All fundus only (n = 922)	DLP	pt-29	0.0843645	0.969697
MH	All fundus only (n = 922)	DLP	pt-30	0.0888639	0.969697
MH	All fundus only (n = 922)	DLP	pt-31	0.0933633	0.969697
MH	All fundus only (n = 922)	DLP	pt-32	0.0944882	0.969697
MH	All fundus only (n = 922)	DLP	pt-33	0.101237	0.969697
MH	All fundus only (n = 922)	DLP	pt-34	0.105737	0.969697
MH	All fundus only (n = 922)	DLP	pt-35	0.107987	0.969697
MH	All fundus only (n = 922)	DLP	pt-36	0.111361	0.969697
MH	All fundus only (n = 922)	DLP	pt-37	0.116985	0.969697
MH	All fundus only (n = 922)	DLP	pt-38	0.119235	0.969697
MH	All fundus only (n = 922)	DLP	pt-39	0.128234	0.969697
MH	All fundus only (n = 922)	DLP	pt-40	0.133858	0.969697
MH	All fundus only (n = 922)	DLP	pt-41	0.137233	0.969697
MH	All fundus only (n = 922)	DLP	pt-42	0.145107	0.969697
MH	All fundus only (n = 922)	DLP	pt-43	0.148481	0.969697
MH	All fundus only (n = 922)	DLP	pt-44	0.152981	0.969697
MH	All fundus only (n = 922)	DLP	pt-45	0.15973	0.969697
MH	All fundus only (n = 922)	DLP	pt-46	0.160855	0.969697
MH	All fundus only (n = 922)	DLP	pt-47	0.169854	0.969697
MH	All fundus only (n = 922)	DLP	pt-48	0.175478	0.969697
MH	All fundus only (n = 922)	DLP	pt-49	0.187852	0.969697
MH	All fundus only (n = 922)	DLP	pt-50	0.195726	0.969697
MH	All fundus only (n = 922)	DLP	pt-51	0.213723	0.969697
MH	All fundus only (n = 922)	DLP	pt-52	0.229471	0.969697
MH	All fundus only (n = 922)	DLP	pt-53	0.251969	0.969697
MH	All fundus only (n = 922)	DLP	pt-54	0.278965	0.969697
MH	All fundus only (n = 922)	DLP	pt-55	0.307087	0.969697
MH	All fundus only (n = 922)	DLP	pt-56	0.350956	0.969697
MH	All fundus only (n = 922)	DLP	pt-57	0.392576	0.969697
MH	All fundus only (n = 922)	DLP	pt-58	0.444319	0.969697
MH	All fundus only (n = 922)	DLP	pt-59	0.539933	0.969697
MH	All fundus only (n = 922)	DLP	pt-60	0.667042	0.969697
MH	All fundus only (n = 922)	DLP	pt-61	0.87964	0.969697
MH	All fundus only (n = 922)	DLP	pt-62	1	1
MH	All Fundus only (n = 922)	every expert	pt-0	0.00112486	0.969697
MH	All Fundus only (n = 922)	every expert	pt-1	0.00224972	0.939394
MH	All Fundus only (n = 922)	every expert	pt-2	0	0.939394
MH	All Fundus only (n = 922)	every expert	pt-3	0	0.939394
MH	All Fundus only (n = 922)	every expert	pt-4	0.00224972	0.939394
MH	All Fundus only (n = 922)	average expert	pt-0	0.00112486	0.945455
MH	JSIEC fundus only (n = 711)	DLP	pt-0	0	0
MH	JSIEC fundus only (n = 711)	DLP	pt-1	0	0.08
MH	JSIEC fundus only (n = 711)	DLP	pt-2	0	0.4
MH	JSIEC fundus only (n = 711)	DLP	pt-3	0	0.52
MH	JSIEC fundus only (n = 711)	DLP	pt-4	0	0.76
MH	JSIEC fundus only (n = 711)	DLP	pt-5	0.00145773	0.76
MH	JSIEC fundus only (n = 711)	DLP	pt-6	0.00145773	0.92
MH	JSIEC fundus only (n = 711)	DLP	pt-7	0.0058309	0.92
MH	JSIEC fundus only (n = 711)	DLP	pt-8	0.0058309	0.96
MH	JSIEC fundus only (n = 711)	DLP	pt-9	0.0276968	0.96
MH	JSIEC fundus only (n = 711)	DLP	pt-10	0.0306122	0.96
MH	JSIEC fundus only (n = 711)	DLP	pt-11	0.0510204	0.96
MH	JSIEC fundus only (n = 711)	DLP	pt-12	0.0539359	0.96
MH	JSIEC fundus only (n = 711)	DLP	pt-13	0.0612245	0.96
MH	JSIEC fundus only (n = 711)	DLP	pt-14	0.0641399	0.96
MH	JSIEC fundus only (n = 711)	DLP	pt-15	0.0670554	0.96
MH	JSIEC fundus only (n = 711)	DLP	pt-16	0.0728863	0.96
MH	JSIEC fundus only (n = 711)	DLP	pt-17	0.0772595	0.96
MH	JSIEC fundus only (n = 711)	DLP	pt-18	0.0801749	0.96
MH	JSIEC fundus only (n = 711)	DLP	pt-19	0.0860058	0.96
MH	JSIEC fundus only (n = 711)	DLP	pt-20	0.090379	0.96
MH	JSIEC fundus only (n = 711)	DLP	pt-21	0.0918367	0.96
MH	JSIEC fundus only (n = 711)	DLP	pt-22	0.0947522	0.96
MH	JSIEC fundus only (n = 711)	DLP	pt-23	0.0962099	0.96
MH	JSIEC fundus only (n = 711)	DLP	pt-24	0.102041	0.96
MH	JSIEC fundus only (n = 711)	DLP	pt-25	0.103499	0.96
MH	JSIEC fundus only (n = 711)	DLP	pt-26	0.106414	0.96
MH	JSIEC fundus only (n = 711)	DLP	pt-27	0.107872	0.96
MH	JSIEC fundus only (n = 711)	DLP	pt-28	0.110787	0.96
MH	JSIEC fundus only (n = 711)	DLP	pt-29	0.112245	0.96
MH	JSIEC fundus only (n = 711)	DLP	pt-30	0.125364	0.96
MH	JSIEC fundus only (n = 711)	DLP	pt-31	0.131195	0.96
MH	JSIEC fundus only (n = 711)	DLP	pt-32	0.137026	0.96
MH	JSIEC fundus only (n = 711)	DLP	pt-33	0.139942	0.96
MH	JSIEC fundus only (n = 711)	DLP	pt-34	0.144315	0.96
MH	JSIEC fundus only (n = 711)	DLP	pt-35	0.150146	0.96
MH	JSIEC fundus only (n = 711)	DLP	pt-36	0.157434	0.96
MH	JSIEC fundus only (n = 711)	DLP	pt-37	0.158892	0.96
MH	JSIEC fundus only (n = 711)	DLP	pt-38	0.169096	0.96
MH	JSIEC fundus only (n = 711)	DLP	pt-39	0.172012	0.96
MH	JSIEC fundus only (n = 711)	DLP	pt-40	0.176385	0.96
MH	JSIEC fundus only (n = 711)	DLP	pt-41	0.185131	0.96
MH	JSIEC fundus only (n = 711)	DLP	pt-42	0.186589	0.96
MH	JSIEC fundus only (n = 711)	DLP	pt-43	0.195335	0.96
MH	JSIEC fundus only (n = 711)	DLP	pt-44	0.201166	0.96
MH	JSIEC fundus only (n = 711)	DLP	pt-45	0.214286	0.96
MH	JSIEC fundus only (n = 711)	DLP	pt-46	0.221574	0.96
MH	JSIEC fundus only (n = 711)	DLP	pt-47	0.234694	0.96
MH	JSIEC fundus only (n = 711)	DLP	pt-48	0.252187	0.96
MH	JSIEC fundus only (n = 711)	DLP	pt-49	0.272595	0.96
MH	JSIEC fundus only (n = 711)	DLP	pt-50	0.300292	0.96
MH	JSIEC fundus only (n = 711)	DLP	pt-51	0.325073	0.96
MH	JSIEC fundus only (n = 711)	DLP	pt-52	0.376093	0.96
MH	JSIEC fundus only (n = 711)	DLP	pt-53	0.419825	0.96
MH	JSIEC fundus only (n = 711)	DLP	pt-54	0.46793	0.96
MH	JSIEC fundus only (n = 711)	DLP	pt-55	0.568513	0.96
MH	JSIEC fundus only (n = 711)	DLP	pt-56	0.696793	0.96
MH	JSIEC fundus only (n = 711)	DLP	pt-57	0.90379	0.96
MH	JSIEC fundus only (n = 711)	DLP	pt-58	1	1
MH	JSIEC fundus only (n = 711)	every expert	pt-0	0.00145773	0.96
MH	JSIEC fundus only (n = 711)	every expert	pt-1	0.00291545	0.92
MH	JSIEC fundus only (n = 711)	every expert	pt-2	0	0.92
MH	JSIEC fundus only (n = 711)	every expert	pt-3	0	0.92
MH	JSIEC fundus only (n = 711)	every expert	pt-4	0.00291545	0.92
MH	JSIEC Fundus only (n = 711)	average expert	pt-0	0.00145773	0.928
MH	JSIEC fundus note (n = 711)	every expert	pt-0	0.00145773	0.96
MH	JSIEC fundus note (n = 711)	every expert	pt-1	0.00291545	0.92
MH	JSIEC fundus note (n = 711)	every expert	pt-2	0	0.92
MH	JSIEC fundus note (n = 711)	every expert	pt-3	0	0.96
MH	JSIEC fundus note (n = 711)	every expert	pt-4	0.00145773	0.92
MH	JSIEC Fundus note (n = 711)	average expert	pt-0	0.00116618	0.936
Optic nerve degeneration	All fundus only (n = 922)	DLP	pt-0	0	0
Optic nerve degeneration	All fundus only (n = 922)	DLP	pt-1	0	0.0192308
Optic nerve degeneration	All fundus only (n = 922)	DLP	pt-2	0	0.134615
Optic nerve degeneration	All fundus only (n = 922)	DLP	pt-3	0	0.326923
Optic nerve degeneration	All fundus only (n = 922)	DLP	pt-4	0	0.480769
Optic nerve degeneration	All fundus only (n = 922)	DLP	pt-5	0	0.519231
Optic nerve degeneration	All fundus only (n = 922)	DLP	pt-6	0	0.673077
Optic nerve degeneration	All fundus only (n = 922)	DLP	pt-7	0.00114943	0.673077
Optic nerve degeneration	All fundus only (n = 922)	DLP	pt-8	0.00114943	0.980769
Optic nerve degeneration	All fundus only (n = 922)	DLP	pt-9	0.00229885	0.980769
Optic nerve degeneration	All fundus only (n = 922)	DLP	pt-10	0.00229885	1
Optic nerve degeneration	All fundus only (n = 922)	DLP	pt-11	0.0275862	1
Optic nerve degeneration	All fundus only (n = 922)	DLP	pt-12	0.0298851	1
Optic nerve degeneration	All fundus only (n = 922)	DLP	pt-13	0.0333333	1
Optic nerve degeneration	All fundus only (n = 922)	DLP	pt-14	0.0367816	1
Optic nerve degeneration	All fundus only (n = 922)	DLP	pt-15	0.037931	1
Optic nerve degeneration	All fundus only (n = 922)	DLP	pt-16	0.0413793	1
Optic nerve degeneration	All fundus only (n = 922)	DLP	pt-17	0.0425287	1
Optic nerve degeneration	All fundus only (n = 922)	DLP	pt-18	0.0448276	1
Optic nerve degeneration	All fundus only (n = 922)	DLP	pt-19	0.045977	1
Optic nerve degeneration	All fundus only (n = 922)	DLP	pt-20	0.0494253	1
Optic nerve degeneration	All fundus only (n = 922)	DLP	pt-21	0.0505747	1
Optic nerve degeneration	All fundus only (n = 922)	DLP	pt-22	0.0528736	1
Optic nerve degeneration	All fundus only (n = 922)	DLP	pt-23	0.0551724	1
Optic nerve degeneration	All fundus only (n = 922)	DLP	pt-24	0.0597701	1
Optic nerve degeneration	All fundus only (n = 922)	DLP	pt-25	0.0632184	1
Optic nerve degeneration	All fundus only (n = 922)	DLP	pt-26	0.0666667	1
Optic nerve degeneration	All fundus only (n = 922)	DLP	pt-27	0.0712644	1
Optic nerve degeneration	All fundus only (n = 922)	DLP	pt-28	0.0781609	1
Optic nerve degeneration	All fundus only (n = 922)	DLP	pt-29	0.0793103	1
Optic nerve degeneration	All fundus only (n = 922)	DLP	pt-30	0.0862069	1
Optic nerve degeneration	All fundus only (n = 922)	DLP	pt-31	0.0977011	1
Optic nerve degeneration	All fundus only (n = 922)	DLP	pt-32	0.112644	1
Optic nerve degeneration	All fundus only (n = 922)	DLP	pt-33	0.118391	1
Optic nerve degeneration	All fundus only (n = 922)	DLP	pt-34	0.126437	1
Optic nerve degeneration	All fundus only (n = 922)	DLP	pt-35	0.13908	1
Optic nerve degeneration	All fundus only (n = 922)	DLP	pt-36	0.150575	1
Optic nerve degeneration	All fundus only (n = 922)	DLP	pt-37	0.191954	1
Optic nerve degeneration	All fundus only (n = 922)	DLP	pt-38	0.26092	1
Optic nerve degeneration	All fundus only (n = 922)	DLP	pt-39	0.322989	1
Optic nerve degeneration	All fundus only (n = 922)	DLP	pt-40	0.455172	1
Optic nerve degeneration	All fundus only (n = 922)	DLP	pt-41	0.716092	1
Optic nerve degeneration	All fundus only (n = 922)	DLP	pt-42	1	1
Optic nerve degeneration	All Fundus only (n = 922)	every expert	pt-0	0.00574713	1
Optic nerve degeneration	All Fundus only (n = 922)	every expert	pt-1	0.00229885	0.980769
Optic nerve degeneration	All Fundus only (n = 922)	every expert	pt-2	0	0.942308
Optic nerve degeneration	All Fundus only (n = 922)	every expert	pt-3	0	0.942308
Optic nerve degeneration	All Fundus only (n = 922)	every expert	pt-4	0	0.884615
Optic nerve degeneration	All Fundus only (n = 922)	average expert	pt-0	0.0016092	0.95
Optic nerve degeneration	JSIEC fundus only (n = 711)	DLP	pt-0	0	0
Optic nerve degeneration	JSIEC fundus only (n = 711)	DLP	pt-1	0	0.025641
Optic nerve degeneration	JSIEC fundus only (n = 711)	DLP	pt-2	0	0.333333
Optic nerve degeneration	JSIEC fundus only (n = 711)	DLP	pt-3	0	0.666667
Optic nerve degeneration	JSIEC fundus only (n = 711)	DLP	pt-4	0.0014881	0.666667
Optic nerve degeneration	JSIEC fundus only (n = 711)	DLP	pt-5	0.0014881	0.974359
Optic nerve degeneration	JSIEC fundus only (n = 711)	DLP	pt-6	0.00297619	0.974359
Optic nerve degeneration	JSIEC fundus only (n = 711)	DLP	pt-7	0.00297619	1
Optic nerve degeneration	JSIEC fundus only (n = 711)	DLP	pt-8	0.0297619	1
Optic nerve degeneration	JSIEC fundus only (n = 711)	DLP	pt-9	0.0342262	1
Optic nerve degeneration	JSIEC fundus only (n = 711)	DLP	pt-10	0.0372024	1
Optic nerve degeneration	JSIEC fundus only (n = 711)	DLP	pt-11	0.0431548	1
Optic nerve degeneration	JSIEC fundus only (n = 711)	DLP	pt-12	0.0446429	1
Optic nerve degeneration	JSIEC fundus only (n = 711)	DLP	pt-13	0.047619	1
Optic nerve degeneration	JSIEC fundus only (n = 711)	DLP	pt-14	0.0505952	1
Optic nerve degeneration	JSIEC fundus only (n = 711)	DLP	pt-15	0.0565476	1
Optic nerve degeneration	JSIEC fundus only (n = 711)	DLP	pt-16	0.0595238	1
Optic nerve degeneration	JSIEC fundus only (n = 711)	DLP	pt-17	0.0625	1
Optic nerve degeneration	JSIEC fundus only (n = 711)	DLP	pt-18	0.0684524	1
Optic nerve degeneration	JSIEC fundus only (n = 711)	DLP	pt-19	0.0714286	1
Optic nerve degeneration	JSIEC fundus only (n = 711)	DLP	pt-20	0.0744048	1
Optic nerve degeneration	JSIEC fundus only (n = 711)	DLP	pt-21	0.078869	1
Optic nerve degeneration	JSIEC fundus only (n = 711)	DLP	pt-22	0.0803571	1
Optic nerve degeneration	JSIEC fundus only (n = 711)	DLP	pt-23	0.0848214	1
Optic nerve degeneration	JSIEC fundus only (n = 711)	DLP	pt-24	0.0907738	1
Optic nerve degeneration	JSIEC fundus only (n = 711)	DLP	pt-25	0.108631	1
Optic nerve degeneration	JSIEC fundus only (n = 711)	DLP	pt-26	0.116071	1
Optic nerve degeneration	JSIEC fundus only (n = 711)	DLP	pt-27	0.125	1
Optic nerve degeneration	JSIEC fundus only (n = 711)	DLP	pt-28	0.136905	1
Optic nerve degeneration	JSIEC fundus only (n = 711)	DLP	pt-29	0.145833	1
Optic nerve degeneration	JSIEC fundus only (n = 711)	DLP	pt-30	0.166667	1
Optic nerve degeneration	JSIEC fundus only (n = 711)	DLP	pt-31	0.190476	1
Optic nerve degeneration	JSIEC fundus only (n = 711)	DLP	pt-32	0.230655	1
Optic nerve degeneration	JSIEC fundus only (n = 711)	DLP	pt-33	0.264881	1
Optic nerve degeneration	JSIEC fundus only (n = 711)	DLP	pt-34	0.327381	1
Optic nerve degeneration	JSIEC fundus only (n = 711)	DLP	pt-35	0.477679	1
Optic nerve degeneration	JSIEC fundus only (n = 711)	DLP	pt-36	0.712798	1
Optic nerve degeneration	JSIEC fundus only (n = 711)	DLP	pt-37	1	1
Optic nerve degeneration	JSIEC fundus only (n = 711)	every expert	pt-0	0.00744048	1
Optic nerve degeneration	JSIEC fundus only (n = 711)	every expert	pt-1	0.00297619	0.974359
Optic nerve degeneration	JSIEC fundus only (n = 711)	every expert	pt-2	0	0.948718
Optic nerve degeneration	JSIEC fundus only (n = 711)	every expert	pt-3	0	0.974359
Optic nerve degeneration	JSIEC fundus only (n = 711)	every expert	pt-4	0	0.897436
Optic nerve degeneration	JSIEC Fundus only (n = 711)	average expert	pt-0	0.00208333	0.958974
Optic nerve degeneration	JSIEC fundus note (n = 711)	every expert	pt-0	0.00744048	1
Optic nerve degeneration	JSIEC fundus note (n = 711)	every expert	pt-1	0.00297619	1
Optic nerve degeneration	JSIEC fundus note (n = 711)	every expert	pt-2	0	0.974359
Optic nerve degeneration	JSIEC fundus note (n = 711)	every expert	pt-3	0	0.948718
Optic nerve degeneration	JSIEC fundus note (n = 711)	every expert	pt-4	0	0.871795
Optic nerve degeneration	JSIEC Fundus note (n = 711)	average expert	pt-0	0.00208333	0.958974
Disc swelling and elevation	All fundus only (n = 922)	DLP	pt-0	0	0
Disc swelling and elevation	All fundus only (n = 922)	DLP	pt-1	0	0.0204082
Disc swelling and elevation	All fundus only (n = 922)	DLP	pt-2	0	0.0612245
Disc swelling and elevation	All fundus only (n = 922)	DLP	pt-3	0	0.22449
Disc swelling and elevation	All fundus only (n = 922)	DLP	pt-4	0	0.326531
Disc swelling and elevation	All fundus only (n = 922)	DLP	pt-5	0	0.489796
Disc swelling and elevation	All fundus only (n = 922)	DLP	pt-6	0	0.55102
Disc swelling and elevation	All fundus only (n = 922)	DLP	pt-7	0	0.571429
Disc swelling and elevation	All fundus only (n = 922)	DLP	pt-8	0	0.632653
Disc swelling and elevation	All fundus only (n = 922)	DLP	pt-9	0	0.734694
Disc swelling and elevation	All fundus only (n = 922)	DLP	pt-10	0	0.77551
Disc swelling and elevation	All fundus only (n = 922)	DLP	pt-11	0	0.897959
Disc swelling and elevation	All fundus only (n = 922)	DLP	pt-12	0.00229095	0.897959
Disc swelling and elevation	All fundus only (n = 922)	DLP	pt-13	0.00229095	0.959184
Disc swelling and elevation	All fundus only (n = 922)	DLP	pt-14	0.00343643	0.959184
Disc swelling and elevation	All fundus only (n = 922)	DLP	pt-15	0.00343643	1
Disc swelling and elevation	All fundus only (n = 922)	DLP	pt-16	0.0274914	1
Disc swelling and elevation	All fundus only (n = 922)	DLP	pt-17	0.0320733	1
Disc swelling and elevation	All fundus only (n = 922)	DLP	pt-18	0.0378007	1
Disc swelling and elevation	All fundus only (n = 922)	DLP	pt-19	0.0423826	1
Disc swelling and elevation	All fundus only (n = 922)	DLP	pt-20	0.0435281	1
Disc swelling and elevation	All fundus only (n = 922)	DLP	pt-21	0.0469645	1
Disc swelling and elevation	All fundus only (n = 922)	DLP	pt-22	0.0492554	1
Disc swelling and elevation	All fundus only (n = 922)	DLP	pt-23	0.0515464	1
Disc swelling and elevation	All fundus only (n = 922)	DLP	pt-24	0.0538373	1
Disc swelling and elevation	All fundus only (n = 922)	DLP	pt-25	0.0561283	1
Disc swelling and elevation	All fundus only (n = 922)	DLP	pt-26	0.0664376	1
Disc swelling and elevation	All fundus only (n = 922)	DLP	pt-27	0.0687285	1
Disc swelling and elevation	All fundus only (n = 922)	DLP	pt-28	0.0710195	1
Disc swelling and elevation	All fundus only (n = 922)	DLP	pt-29	0.0733104	1
Disc swelling and elevation	All fundus only (n = 922)	DLP	pt-30	0.0767468	1
Disc swelling and elevation	All fundus only (n = 922)	DLP	pt-31	0.0813288	1
Disc swelling and elevation	All fundus only (n = 922)	DLP	pt-32	0.0847652	1
Disc swelling and elevation	All fundus only (n = 922)	DLP	pt-33	0.0882016	1
Disc swelling and elevation	All fundus only (n = 922)	DLP	pt-34	0.0904926	1
Disc swelling and elevation	All fundus only (n = 922)	DLP	pt-35	0.0996564	1
Disc swelling and elevation	All fundus only (n = 922)	DLP	pt-36	0.103093	1
Disc swelling and elevation	All fundus only (n = 922)	DLP	pt-37	0.107675	1
Disc swelling and elevation	All fundus only (n = 922)	DLP	pt-38	0.114548	1
Disc swelling and elevation	All fundus only (n = 922)	DLP	pt-39	0.116838	1
Disc swelling and elevation	All fundus only (n = 922)	DLP	pt-40	0.119129	1
Disc swelling and elevation	All fundus only (n = 922)	DLP	pt-41	0.123711	1
Disc swelling and elevation	All fundus only (n = 922)	DLP	pt-42	0.124857	1
Disc swelling and elevation	All fundus only (n = 922)	DLP	pt-43	0.127148	1
Disc swelling and elevation	All fundus only (n = 922)	DLP	pt-44	0.132875	1
Disc swelling and elevation	All fundus only (n = 922)	DLP	pt-45	0.135166	1
Disc swelling and elevation	All fundus only (n = 922)	DLP	pt-46	0.142039	1
Disc swelling and elevation	All fundus only (n = 922)	DLP	pt-47	0.147766	1
Disc swelling and elevation	All fundus only (n = 922)	DLP	pt-48	0.148912	1
Disc swelling and elevation	All fundus only (n = 922)	DLP	pt-49	0.155785	1
Disc swelling and elevation	All fundus only (n = 922)	DLP	pt-50	0.163803	1
Disc swelling and elevation	All fundus only (n = 922)	DLP	pt-51	0.167239	1
Disc swelling and elevation	All fundus only (n = 922)	DLP	pt-52	0.171821	1
Disc swelling and elevation	All fundus only (n = 922)	DLP	pt-53	0.185567	1
Disc swelling and elevation	All fundus only (n = 922)	DLP	pt-54	0.189003	1
Disc swelling and elevation	All fundus only (n = 922)	DLP	pt-55	0.194731	1
Disc swelling and elevation	All fundus only (n = 922)	DLP	pt-56	0.201604	1
Disc swelling and elevation	All fundus only (n = 922)	DLP	pt-57	0.20504	1
Disc swelling and elevation	All fundus only (n = 922)	DLP	pt-58	0.209622	1
Disc swelling and elevation	All fundus only (n = 922)	DLP	pt-59	0.213058	1
Disc swelling and elevation	All fundus only (n = 922)	DLP	pt-60	0.21764	1
Disc swelling and elevation	All fundus only (n = 922)	DLP	pt-61	0.247423	1
Disc swelling and elevation	All fundus only (n = 922)	DLP	pt-62	0.257732	1
Disc swelling and elevation	All fundus only (n = 922)	DLP	pt-63	0.27606	1
Disc swelling and elevation	All fundus only (n = 922)	DLP	pt-64	0.28866	1
Disc swelling and elevation	All fundus only (n = 922)	DLP	pt-65	0.302405	1
Disc swelling and elevation	All fundus only (n = 922)	DLP	pt-66	0.320733	1
Disc swelling and elevation	All fundus only (n = 922)	DLP	pt-67	0.333333	1
Disc swelling and elevation	All fundus only (n = 922)	DLP	pt-68	0.369989	1
Disc swelling and elevation	All fundus only (n = 922)	DLP	pt-69	0.41008	1
Disc swelling and elevation	All fundus only (n = 922)	DLP	pt-70	0.444444	1
Disc swelling and elevation	All fundus only (n = 922)	DLP	pt-71	0.498282	1
Disc swelling and elevation	All fundus only (n = 922)	DLP	pt-72	0.585338	1
Disc swelling and elevation	All fundus only (n = 922)	DLP	pt-73	0.768614	1
Disc swelling and elevation	All fundus only (n = 922)	DLP	pt-74	1	1
Disc swelling and elevation	All Fundus only (n = 922)	every expert	pt-0	0.00114548	1
Disc swelling and elevation	All Fundus only (n = 922)	every expert	pt-1	0.00114548	0.938776
Disc swelling and elevation	All Fundus only (n = 922)	every expert	pt-2	0.00229095	0.938776
Disc swelling and elevation	All Fundus only (n = 922)	every expert	pt-3	0.00114548	0.938776
Disc swelling and elevation	All Fundus only (n = 922)	every expert	pt-4	0.00229095	0.959184
Disc swelling and elevation	All Fundus only (n = 922)	average expert	pt-0	0.00160367	0.955102
Disc swelling and elevation	JSIEC fundus only (n = 711)	DLP	pt-0	0	0
Disc swelling and elevation	JSIEC fundus only (n = 711)	DLP	pt-1	0	0.0512821
Disc swelling and elevation	JSIEC fundus only (n = 711)	DLP	pt-2	0	0.25641
Disc swelling and elevation	JSIEC fundus only (n = 711)	DLP	pt-3	0	0.384615
Disc swelling and elevation	JSIEC fundus only (n = 711)	DLP	pt-4	0	0.589744
Disc swelling and elevation	JSIEC fundus only (n = 711)	DLP	pt-5	0	0.641026
Disc swelling and elevation	JSIEC fundus only (n = 711)	DLP	pt-6	0	0.897436
Disc swelling and elevation	JSIEC fundus only (n = 711)	DLP	pt-7	0.0014881	0.897436
Disc swelling and elevation	JSIEC fundus only (n = 711)	DLP	pt-8	0.0014881	0.948718
Disc swelling and elevation	JSIEC fundus only (n = 711)	DLP	pt-9	0.00297619	0.948718
Disc swelling and elevation	JSIEC fundus only (n = 711)	DLP	pt-10	0.00297619	1
Disc swelling and elevation	JSIEC fundus only (n = 711)	DLP	pt-11	0.0282738	1
Disc swelling and elevation	JSIEC fundus only (n = 711)	DLP	pt-12	0.03125	1
Disc swelling and elevation	JSIEC fundus only (n = 711)	DLP	pt-13	0.0357143	1
Disc swelling and elevation	JSIEC fundus only (n = 711)	DLP	pt-14	0.0416667	1
Disc swelling and elevation	JSIEC fundus only (n = 711)	DLP	pt-15	0.0431548	1
Disc swelling and elevation	JSIEC fundus only (n = 711)	DLP	pt-16	0.047619	1
Disc swelling and elevation	JSIEC fundus only (n = 711)	DLP	pt-17	0.0505952	1
Disc swelling and elevation	JSIEC fundus only (n = 711)	DLP	pt-18	0.0535714	1
Disc swelling and elevation	JSIEC fundus only (n = 711)	DLP	pt-19	0.0565476	1
Disc swelling and elevation	JSIEC fundus only (n = 711)	DLP	pt-20	0.0684524	1
Disc swelling and elevation	JSIEC fundus only (n = 711)	DLP	pt-21	0.0714286	1
Disc swelling and elevation	JSIEC fundus only (n = 711)	DLP	pt-22	0.0744048	1
Disc swelling and elevation	JSIEC fundus only (n = 711)	DLP	pt-23	0.077381	1
Disc swelling and elevation	JSIEC fundus only (n = 711)	DLP	pt-24	0.0803571	1
Disc swelling and elevation	JSIEC fundus only (n = 711)	DLP	pt-25	0.0863095	1
Disc swelling and elevation	JSIEC fundus only (n = 711)	DLP	pt-26	0.0907738	1
Disc swelling and elevation	JSIEC fundus only (n = 711)	DLP	pt-27	0.108631	1
Disc swelling and elevation	JSIEC fundus only (n = 711)	DLP	pt-28	0.113095	1
Disc swelling and elevation	JSIEC fundus only (n = 711)	DLP	pt-29	0.119048	1
Disc swelling and elevation	JSIEC fundus only (n = 711)	DLP	pt-30	0.127976	1
Disc swelling and elevation	JSIEC fundus only (n = 711)	DLP	pt-31	0.130952	1
Disc swelling and elevation	JSIEC fundus only (n = 711)	DLP	pt-32	0.133929	1
Disc swelling and elevation	JSIEC fundus only (n = 711)	DLP	pt-33	0.139881	1
Disc swelling and elevation	JSIEC fundus only (n = 711)	DLP	pt-34	0.141369	1
Disc swelling and elevation	JSIEC fundus only (n = 711)	DLP	pt-35	0.144345	1
Disc swelling and elevation	JSIEC fundus only (n = 711)	DLP	pt-36	0.150298	1
Disc swelling and elevation	JSIEC fundus only (n = 711)	DLP	pt-37	0.15625	1
Disc swelling and elevation	JSIEC fundus only (n = 711)	DLP	pt-38	0.160714	1
Disc swelling and elevation	JSIEC fundus only (n = 711)	DLP	pt-39	0.166667	1
Disc swelling and elevation	JSIEC fundus only (n = 711)	DLP	pt-40	0.168155	1
Disc swelling and elevation	JSIEC fundus only (n = 711)	DLP	pt-41	0.172619	1
Disc swelling and elevation	JSIEC fundus only (n = 711)	DLP	pt-42	0.175595	1
Disc swelling and elevation	JSIEC fundus only (n = 711)	DLP	pt-43	0.184524	1
Disc swelling and elevation	JSIEC fundus only (n = 711)	DLP	pt-44	0.188988	1
Disc swelling and elevation	JSIEC fundus only (n = 711)	DLP	pt-45	0.191964	1
Disc swelling and elevation	JSIEC fundus only (n = 711)	DLP	pt-46	0.196429	1
Disc swelling and elevation	JSIEC fundus only (n = 711)	DLP	pt-47	0.202381	1
Disc swelling and elevation	JSIEC fundus only (n = 711)	DLP	pt-48	0.203869	1
Disc swelling and elevation	JSIEC fundus only (n = 711)	DLP	pt-49	0.208333	1
Disc swelling and elevation	JSIEC fundus only (n = 711)	DLP	pt-50	0.220238	1
Disc swelling and elevation	JSIEC fundus only (n = 711)	DLP	pt-51	0.224702	1
Disc swelling and elevation	JSIEC fundus only (n = 711)	DLP	pt-52	0.230655	1
Disc swelling and elevation	JSIEC fundus only (n = 711)	DLP	pt-53	0.233631	1
Disc swelling and elevation	JSIEC fundus only (n = 711)	DLP	pt-54	0.239583	1
Disc swelling and elevation	JSIEC fundus only (n = 711)	DLP	pt-55	0.269345	1
Disc swelling and elevation	JSIEC fundus only (n = 711)	DLP	pt-56	0.28125	1
Disc swelling and elevation	JSIEC fundus only (n = 711)	DLP	pt-57	0.303571	1
Disc swelling and elevation	JSIEC fundus only (n = 711)	DLP	pt-58	0.311012	1
Disc swelling and elevation	JSIEC fundus only (n = 711)	DLP	pt-59	0.325893	1
Disc swelling and elevation	JSIEC fundus only (n = 711)	DLP	pt-60	0.345238	1
Disc swelling and elevation	JSIEC fundus only (n = 711)	DLP	pt-61	0.360119	1
Disc swelling and elevation	JSIEC fundus only (n = 711)	DLP	pt-62	0.391369	1
Disc swelling and elevation	JSIEC fundus only (n = 711)	DLP	pt-63	0.433036	1
Disc swelling and elevation	JSIEC fundus only (n = 711)	DLP	pt-64	0.467262	1
Disc swelling and elevation	JSIEC fundus only (n = 711)	DLP	pt-65	0.522321	1
Disc swelling and elevation	JSIEC fundus only (n = 711)	DLP	pt-66	0.610119	1
Disc swelling and elevation	JSIEC fundus only (n = 711)	DLP	pt-67	0.791667	1
Disc swelling and elevation	JSIEC fundus only (n = 711)	DLP	pt-68	1	1
Disc swelling and elevation	JSIEC fundus only (n = 711)	every expert	pt-0	0	1
Disc swelling and elevation	JSIEC fundus only (n = 711)	every expert	pt-1	0	0.923077
Disc swelling and elevation	JSIEC fundus only (n = 711)	every expert	pt-2	0.0014881	0.923077
Disc swelling and elevation	JSIEC fundus only (n = 711)	every expert	pt-3	0.0014881	0.923077
Disc swelling and elevation	JSIEC fundus only (n = 711)	every expert	pt-4	0.0014881	0.974359
Disc swelling and elevation	JSIEC Fundus only (n = 711)	average expert	pt-0	0.000892857	0.948718
Disc swelling and elevation	JSIEC fundus note (n = 711)	every expert	pt-0	0	1
Disc swelling and elevation	JSIEC fundus note (n = 711)	every expert	pt-1	0	0.974359
Disc swelling and elevation	JSIEC fundus note (n = 711)	every expert	pt-2	0.0014881	0.948718
Disc swelling and elevation	JSIEC fundus note (n = 711)	every expert	pt-3	0.0014881	0.948718
Disc swelling and elevation	JSIEC fundus note (n = 711)	every expert	pt-4	0	0.923077
Disc swelling and elevation	JSIEC Fundus note (n = 711)	average expert	pt-0	0.000595238	0.958974
Cotton-wool spots	All fundus only (n = 922)	DLP	pt-0	0	0
Cotton-wool spots	All fundus only (n = 922)	DLP	pt-1	0	0.0172414
Cotton-wool spots	All fundus only (n = 922)	DLP	pt-2	0	0.0517241
Cotton-wool spots	All fundus only (n = 922)	DLP	pt-3	0	0.0775862
Cotton-wool spots	All fundus only (n = 922)	DLP	pt-4	0	0.0948276
Cotton-wool spots	All fundus only (n = 922)	DLP	pt-5	0	0.12069
Cotton-wool spots	All fundus only (n = 922)	DLP	pt-6	0	0.137931
Cotton-wool spots	All fundus only (n = 922)	DLP	pt-7	0	0.155172
Cotton-wool spots	All fundus only (n = 922)	DLP	pt-8	0	0.172414
Cotton-wool spots	All fundus only (n = 922)	DLP	pt-9	0	0.189655
Cotton-wool spots	All fundus only (n = 922)	DLP	pt-10	0	0.206897
Cotton-wool spots	All fundus only (n = 922)	DLP	pt-11	0	0.232759
Cotton-wool spots	All fundus only (n = 922)	DLP	pt-12	0	0.25
Cotton-wool spots	All fundus only (n = 922)	DLP	pt-13	0	0.267241
Cotton-wool spots	All fundus only (n = 922)	DLP	pt-14	0	0.301724
Cotton-wool spots	All fundus only (n = 922)	DLP	pt-15	0	0.310345
Cotton-wool spots	All fundus only (n = 922)	DLP	pt-16	0	0.327586
Cotton-wool spots	All fundus only (n = 922)	DLP	pt-17	0	0.344828
Cotton-wool spots	All fundus only (n = 922)	DLP	pt-18	0	0.362069
Cotton-wool spots	All fundus only (n = 922)	DLP	pt-19	0	0.431034
Cotton-wool spots	All fundus only (n = 922)	DLP	pt-20	0	0.456897
Cotton-wool spots	All fundus only (n = 922)	DLP	pt-21	0	0.517241
Cotton-wool spots	All fundus only (n = 922)	DLP	pt-22	0	0.534483
Cotton-wool spots	All fundus only (n = 922)	DLP	pt-23	0	0.543103
Cotton-wool spots	All fundus only (n = 922)	DLP	pt-24	0	0.560345
Cotton-wool spots	All fundus only (n = 922)	DLP	pt-25	0	0.75
Cotton-wool spots	All fundus only (n = 922)	DLP	pt-26	0	0.767241
Cotton-wool spots	All fundus only (n = 922)	DLP	pt-27	0	0.965517
Cotton-wool spots	All fundus only (n = 922)	DLP	pt-28	0.00372208	0.965517
Cotton-wool spots	All fundus only (n = 922)	DLP	pt-29	0.00372208	0.974138
Cotton-wool spots	All fundus only (n = 922)	DLP	pt-30	0.00620347	0.974138
Cotton-wool spots	All fundus only (n = 922)	DLP	pt-31	0.00620347	0.982759
Cotton-wool spots	All fundus only (n = 922)	DLP	pt-32	0.0260546	0.982759
Cotton-wool spots	All fundus only (n = 922)	DLP	pt-33	0.028536	0.982759
Cotton-wool spots	All fundus only (n = 922)	DLP	pt-34	0.0310174	0.982759
Cotton-wool spots	All fundus only (n = 922)	DLP	pt-35	0.0334988	0.982759
Cotton-wool spots	All fundus only (n = 922)	DLP	pt-36	0.0372208	0.982759
Cotton-wool spots	All fundus only (n = 922)	DLP	pt-37	0.0397022	0.982759
Cotton-wool spots	All fundus only (n = 922)	DLP	pt-38	0.0409429	0.982759
Cotton-wool spots	All fundus only (n = 922)	DLP	pt-39	0.0421836	0.991379
Cotton-wool spots	All fundus only (n = 922)	DLP	pt-40	0.0521092	0.991379
Cotton-wool spots	All fundus only (n = 922)	DLP	pt-41	0.0545906	0.991379
Cotton-wool spots	All fundus only (n = 922)	DLP	pt-42	0.0558313	0.991379
Cotton-wool spots	All fundus only (n = 922)	DLP	pt-43	0.0583127	0.991379
Cotton-wool spots	All fundus only (n = 922)	DLP	pt-44	0.0632754	0.991379
Cotton-wool spots	All fundus only (n = 922)	DLP	pt-45	0.0682382	0.991379
Cotton-wool spots	All fundus only (n = 922)	DLP	pt-46	0.0707196	0.991379
Cotton-wool spots	All fundus only (n = 922)	DLP	pt-47	0.0719603	0.991379
Cotton-wool spots	All fundus only (n = 922)	DLP	pt-48	0.0744417	0.991379
Cotton-wool spots	All fundus only (n = 922)	DLP	pt-49	0.0756824	1
Cotton-wool spots	All fundus only (n = 922)	DLP	pt-50	0.0794045	1
Cotton-wool spots	All fundus only (n = 922)	DLP	pt-51	0.0843672	1
Cotton-wool spots	All fundus only (n = 922)	DLP	pt-52	0.0992556	1
Cotton-wool spots	All fundus only (n = 922)	DLP	pt-53	0.101737	1
Cotton-wool spots	All fundus only (n = 922)	DLP	pt-54	0.109181	1
Cotton-wool spots	All fundus only (n = 922)	DLP	pt-55	0.114144	1
Cotton-wool spots	All fundus only (n = 922)	DLP	pt-56	0.117866	1
Cotton-wool spots	All fundus only (n = 922)	DLP	pt-57	0.132754	1
Cotton-wool spots	All fundus only (n = 922)	DLP	pt-58	0.138958	1
Cotton-wool spots	All fundus only (n = 922)	DLP	pt-59	0.147643	1
Cotton-wool spots	All fundus only (n = 922)	DLP	pt-60	0.172457	1
Cotton-wool spots	All fundus only (n = 922)	DLP	pt-61	0.192308	1
Cotton-wool spots	All fundus only (n = 922)	DLP	pt-62	0.215881	1
Cotton-wool spots	All fundus only (n = 922)	DLP	pt-63	0.243176	1
Cotton-wool spots	All fundus only (n = 922)	DLP	pt-64	0.284119	1
Cotton-wool spots	All fundus only (n = 922)	DLP	pt-65	0.33871	1
Cotton-wool spots	All fundus only (n = 922)	DLP	pt-66	0.431762	1
Cotton-wool spots	All fundus only (n = 922)	DLP	pt-67	0.692308	1
Cotton-wool spots	All fundus only (n = 922)	DLP	pt-68	1	1
Cotton-wool spots	All Fundus only (n = 922)	every expert	pt-0	0	0.974138
Cotton-wool spots	All Fundus only (n = 922)	every expert	pt-1	0.00372208	0.956897
Cotton-wool spots	All Fundus only (n = 922)	every expert	pt-2	0	0.836207
Cotton-wool spots	All Fundus only (n = 922)	every expert	pt-3	0.00124069	0.939655
Cotton-wool spots	All Fundus only (n = 922)	every expert	pt-4	0.00124069	0.965517
Cotton-wool spots	All Fundus only (n = 922)	average expert	pt-0	0.00124069	0.934483
Cotton-wool spots	JSIEC fundus only (n = 711)	DLP	pt-0	0	0
Cotton-wool spots	JSIEC fundus only (n = 711)	DLP	pt-1	0	0.00970874
Cotton-wool spots	JSIEC fundus only (n = 711)	DLP	pt-2	0	0.038835
Cotton-wool spots	JSIEC fundus only (n = 711)	DLP	pt-3	0	0.0582524
Cotton-wool spots	JSIEC fundus only (n = 711)	DLP	pt-4	0	0.0776699
Cotton-wool spots	JSIEC fundus only (n = 711)	DLP	pt-5	0	0.106796
Cotton-wool spots	JSIEC fundus only (n = 711)	DLP	pt-6	0	0.126214
Cotton-wool spots	JSIEC fundus only (n = 711)	DLP	pt-7	0	0.145631
Cotton-wool spots	JSIEC fundus only (n = 711)	DLP	pt-8	0	0.165049
Cotton-wool spots	JSIEC fundus only (n = 711)	DLP	pt-9	0	0.223301
Cotton-wool spots	JSIEC fundus only (n = 711)	DLP	pt-10	0	0.242718
Cotton-wool spots	JSIEC fundus only (n = 711)	DLP	pt-11	0	0.271845
Cotton-wool spots	JSIEC fundus only (n = 711)	DLP	pt-12	0	0.291262
Cotton-wool spots	JSIEC fundus only (n = 711)	DLP	pt-13	0	0.300971
Cotton-wool spots	JSIEC fundus only (n = 711)	DLP	pt-14	0	0.320388
Cotton-wool spots	JSIEC fundus only (n = 711)	DLP	pt-15	0	0.330097
Cotton-wool spots	JSIEC fundus only (n = 711)	DLP	pt-16	0	0.349515
Cotton-wool spots	JSIEC fundus only (n = 711)	DLP	pt-17	0	0.417476
Cotton-wool spots	JSIEC fundus only (n = 711)	DLP	pt-18	0	0.446602
Cotton-wool spots	JSIEC fundus only (n = 711)	DLP	pt-19	0	0.524272
Cotton-wool spots	JSIEC fundus only (n = 711)	DLP	pt-20	0	0.543689
Cotton-wool spots	JSIEC fundus only (n = 711)	DLP	pt-21	0	0.747573
Cotton-wool spots	JSIEC fundus only (n = 711)	DLP	pt-22	0	0.76699
Cotton-wool spots	JSIEC fundus only (n = 711)	DLP	pt-23	0	0.970874
Cotton-wool spots	JSIEC fundus only (n = 711)	DLP	pt-24	0.00164474	0.970874
Cotton-wool spots	JSIEC fundus only (n = 711)	DLP	pt-25	0.00164474	0.980583
Cotton-wool spots	JSIEC fundus only (n = 711)	DLP	pt-26	0.00493421	0.980583
Cotton-wool spots	JSIEC fundus only (n = 711)	DLP	pt-27	0.00493421	0.990291
Cotton-wool spots	JSIEC fundus only (n = 711)	DLP	pt-28	0.0296053	0.990291
Cotton-wool spots	JSIEC fundus only (n = 711)	DLP	pt-29	0.0328947	0.990291
Cotton-wool spots	JSIEC fundus only (n = 711)	DLP	pt-30	0.0378289	0.990291
Cotton-wool spots	JSIEC fundus only (n = 711)	DLP	pt-31	0.0411184	0.990291
Cotton-wool spots	JSIEC fundus only (n = 711)	DLP	pt-32	0.0427632	0.990291
Cotton-wool spots	JSIEC fundus only (n = 711)	DLP	pt-33	0.0427632	1
Cotton-wool spots	JSIEC fundus only (n = 711)	DLP	pt-34	0.0509868	1
Cotton-wool spots	JSIEC fundus only (n = 711)	DLP	pt-35	0.0542763	1
Cotton-wool spots	JSIEC fundus only (n = 711)	DLP	pt-36	0.0559211	1
Cotton-wool spots	JSIEC fundus only (n = 711)	DLP	pt-37	0.0592105	1
Cotton-wool spots	JSIEC fundus only (n = 711)	DLP	pt-38	0.0641447	1
Cotton-wool spots	JSIEC fundus only (n = 711)	DLP	pt-39	0.0690789	1
Cotton-wool spots	JSIEC fundus only (n = 711)	DLP	pt-40	0.0723684	1
Cotton-wool spots	JSIEC fundus only (n = 711)	DLP	pt-41	0.0756579	1
Cotton-wool spots	JSIEC fundus only (n = 711)	DLP	pt-42	0.0822368	1
Cotton-wool spots	JSIEC fundus only (n = 711)	DLP	pt-43	0.0888158	1
Cotton-wool spots	JSIEC fundus only (n = 711)	DLP	pt-44	0.09375	1
Cotton-wool spots	JSIEC fundus only (n = 711)	DLP	pt-45	0.0970395	1
Cotton-wool spots	JSIEC fundus only (n = 711)	DLP	pt-46	0.103618	1
Cotton-wool spots	JSIEC fundus only (n = 711)	DLP	pt-47	0.106908	1
Cotton-wool spots	JSIEC fundus only (n = 711)	DLP	pt-48	0.111842	1
Cotton-wool spots	JSIEC fundus only (n = 711)	DLP	pt-49	0.118421	1
Cotton-wool spots	JSIEC fundus only (n = 711)	DLP	pt-50	0.123355	1
Cotton-wool spots	JSIEC fundus only (n = 711)	DLP	pt-51	0.131579	1
Cotton-wool spots	JSIEC fundus only (n = 711)	DLP	pt-52	0.141447	1
Cotton-wool spots	JSIEC fundus only (n = 711)	DLP	pt-53	0.146382	1
Cotton-wool spots	JSIEC fundus only (n = 711)	DLP	pt-54	0.169408	1
Cotton-wool spots	JSIEC fundus only (n = 711)	DLP	pt-55	0.184211	1
Cotton-wool spots	JSIEC fundus only (n = 711)	DLP	pt-56	0.200658	1
Cotton-wool spots	JSIEC fundus only (n = 711)	DLP	pt-57	0.225329	1
Cotton-wool spots	JSIEC fundus only (n = 711)	DLP	pt-58	0.256579	1
Cotton-wool spots	JSIEC fundus only (n = 711)	DLP	pt-59	0.296053	1
Cotton-wool spots	JSIEC fundus only (n = 711)	DLP	pt-60	0.348684	1
Cotton-wool spots	JSIEC fundus only (n = 711)	DLP	pt-61	0.434211	1
Cotton-wool spots	JSIEC fundus only (n = 711)	DLP	pt-62	0.677632	1
Cotton-wool spots	JSIEC fundus only (n = 711)	DLP	pt-63	1	1
Cotton-wool spots	JSIEC fundus only (n = 711)	every expert	pt-0	0	0.980583
Cotton-wool spots	JSIEC fundus only (n = 711)	every expert	pt-1	0.00493421	0.961165
Cotton-wool spots	JSIEC fundus only (n = 711)	every expert	pt-2	0	0.84466
Cotton-wool spots	JSIEC fundus only (n = 711)	every expert	pt-3	0.00164474	0.941748
Cotton-wool spots	JSIEC fundus only (n = 711)	every expert	pt-4	0.00164474	0.970874
Cotton-wool spots	JSIEC Fundus only (n = 711)	average expert	pt-0	0.00164474	0.939806
Cotton-wool spots	JSIEC fundus note (n = 711)	every expert	pt-0	0	0.980583
Cotton-wool spots	JSIEC fundus note (n = 711)	every expert	pt-1	0.00493421	0.970874
Cotton-wool spots	JSIEC fundus note (n = 711)	every expert	pt-2	0	0.864078
Cotton-wool spots	JSIEC fundus note (n = 711)	every expert	pt-3	0.00164474	0.961165
Cotton-wool spots	JSIEC fundus note (n = 711)	every expert	pt-4	0.00328947	0.970874
Cotton-wool spots	JSIEC Fundus note (n = 711)	average expert	pt-0	0.00197368	0.949515

## Sheet: Supplementary Fig. 6
Diseases/conditions	Predictor	Data item	False Positive Rate	True Positive Rate
Nonreferable, detection of Tessellated fundus	DLP	pt-0	0	0
Nonreferable, detection of Tessellated fundus	DLP	pt-1	0	0.340166
Nonreferable, detection of Tessellated fundus	DLP	pt-2	0	0.427388
Nonreferable, detection of Tessellated fundus	DLP	pt-3	0	0.471871
Nonreferable, detection of Tessellated fundus	DLP	pt-4	0	0.496729
Nonreferable, detection of Tessellated fundus	DLP	pt-5	0	0.524204
Nonreferable, detection of Tessellated fundus	DLP	pt-6	0	0.54601
Nonreferable, detection of Tessellated fundus	DLP	pt-7	0	0.569123
Nonreferable, detection of Tessellated fundus	DLP	pt-8	0	0.580898
Nonreferable, detection of Tessellated fundus	DLP	pt-9	0	0.599215
Nonreferable, detection of Tessellated fundus	DLP	pt-10	0	0.614479
Nonreferable, detection of Tessellated fundus	DLP	pt-11	0	0.625818
Nonreferable, detection of Tessellated fundus	DLP	pt-12	0	0.63672
Nonreferable, detection of Tessellated fundus	DLP	pt-13	0	0.66027
Nonreferable, detection of Tessellated fundus	DLP	pt-14	0	0.671173
Nonreferable, detection of Tessellated fundus	DLP	pt-15	0	0.687745
Nonreferable, detection of Tessellated fundus	DLP	pt-16	0	0.695159
Nonreferable, detection of Tessellated fundus	DLP	pt-17	0	0.702137
Nonreferable, detection of Tessellated fundus	DLP	pt-18	0	0.717837
Nonreferable, detection of Tessellated fundus	DLP	pt-19	0.000532104	0.724379
Nonreferable, detection of Tessellated fundus	DLP	pt-20	0.000532104	0.730048
Nonreferable, detection of Tessellated fundus	DLP	pt-21	0.000532104	0.73659
Nonreferable, detection of Tessellated fundus	DLP	pt-22	0.00106421	0.741823
Nonreferable, detection of Tessellated fundus	DLP	pt-23	0.00124158	0.74662
Nonreferable, detection of Tessellated fundus	DLP	pt-24	0.00177368	0.753598
Nonreferable, detection of Tessellated fundus	DLP	pt-25	0.00212841	0.76014
Nonreferable, detection of Tessellated fundus	DLP	pt-26	0.00248315	0.767553
Nonreferable, detection of Tessellated fundus	DLP	pt-27	0.00283789	0.774095
Nonreferable, detection of Tessellated fundus	DLP	pt-28	0.00301525	0.781945
Nonreferable, detection of Tessellated fundus	DLP	pt-29	0.00354736	0.786742
Nonreferable, detection of Tessellated fundus	DLP	pt-30	0.00390209	0.792412
Nonreferable, detection of Tessellated fundus	DLP	pt-31	0.00425683	0.796337
Nonreferable, detection of Tessellated fundus	DLP	pt-32	0.00514367	0.80157
Nonreferable, detection of Tessellated fundus	DLP	pt-33	0.00567577	0.808112
Nonreferable, detection of Tessellated fundus	DLP	pt-34	0.00638524	0.811164
Nonreferable, detection of Tessellated fundus	DLP	pt-35	0.00727208	0.814653
Nonreferable, detection of Tessellated fundus	DLP	pt-36	0.00780419	0.819451
Nonreferable, detection of Tessellated fundus	DLP	pt-37	0.00798155	0.822939
Nonreferable, detection of Tessellated fundus	DLP	pt-38	0.0104647	0.824248
Nonreferable, detection of Tessellated fundus	DLP	pt-39	0.0127705	0.824248
Nonreferable, detection of Tessellated fundus	DLP	pt-40	0.0148989	0.824684
Nonreferable, detection of Tessellated fundus	DLP	pt-41	0.0170273	0.824684
Nonreferable, detection of Tessellated fundus	DLP	pt-42	0.018801	0.824684
Nonreferable, detection of Tessellated fundus	DLP	pt-43	0.0214615	0.824684
Nonreferable, detection of Tessellated fundus	DLP	pt-44	0.0260731	0.824684
Nonreferable, detection of Tessellated fundus	DLP	pt-45	0.0299752	0.824684
Nonreferable, detection of Tessellated fundus	DLP	pt-46	0.0313941	0.826864
Nonreferable, detection of Tessellated fundus	DLP	pt-47	0.0315715	0.832534
Nonreferable, detection of Tessellated fundus	DLP	pt-48	0.0317488	0.839948
Nonreferable, detection of Tessellated fundus	DLP	pt-49	0.0319262	0.844745
Nonreferable, detection of Tessellated fundus	DLP	pt-50	0.0321036	0.851287
Nonreferable, detection of Tessellated fundus	DLP	pt-51	0.032281	0.856956
Nonreferable, detection of Tessellated fundus	DLP	pt-52	0.032281	0.869167
Nonreferable, detection of Tessellated fundus	DLP	pt-53	0.0329904	0.874836
Nonreferable, detection of Tessellated fundus	DLP	pt-54	0.0331678	0.879634
Nonreferable, detection of Tessellated fundus	DLP	pt-55	0.0331678	0.885303
Nonreferable, detection of Tessellated fundus	DLP	pt-56	0.0336999	0.891845
Nonreferable, detection of Tessellated fundus	DLP	pt-57	0.0338773	0.899259
Nonreferable, detection of Tessellated fundus	DLP	pt-58	0.034232	0.908417
Nonreferable, detection of Tessellated fundus	DLP	pt-59	0.0344094	0.915831
Nonreferable, detection of Tessellated fundus	DLP	pt-60	0.0351188	0.922809
Nonreferable, detection of Tessellated fundus	DLP	pt-61	0.0354736	0.94287
Nonreferable, detection of Tessellated fundus	DLP	pt-62	0.0358283	0.952028
Nonreferable, detection of Tessellated fundus	DLP	pt-63	0.0363604	0.96075
Nonreferable, detection of Tessellated fundus	DLP	pt-64	0.0363604	0.968164
Nonreferable, detection of Tessellated fundus	DLP	pt-65	0.0367151	0.975578
Nonreferable, detection of Tessellated fundus	DLP	pt-66	0.037602	0.983428
Nonreferable, detection of Tessellated fundus	DLP	pt-67	0.0377794	0.994331
Nonreferable, detection of Tessellated fundus	DLP	pt-68	0.0400851	0.999564
Nonreferable, detection of Tessellated fundus	DLP	pt-69	0.0431004	0.999564
Nonreferable, detection of Tessellated fundus	DLP	pt-70	0.0475346	0.999564
Nonreferable, detection of Tessellated fundus	DLP	pt-71	0.0512593	1
Nonreferable, detection of Tessellated fundus	DLP	pt-72	0.0553388	1
Nonreferable, detection of Tessellated fundus	DLP	pt-73	0.0590635	1
Nonreferable, detection of Tessellated fundus	DLP	pt-74	0.0636751	1
Nonreferable, detection of Tessellated fundus	DLP	pt-75	0.0697056	1
Nonreferable, detection of Tessellated fundus	DLP	pt-76	0.0750266	1
Nonreferable, detection of Tessellated fundus	DLP	pt-77	0.0808797	1
Nonreferable, detection of Tessellated fundus	DLP	pt-78	0.0862008	1
Nonreferable, detection of Tessellated fundus	DLP	pt-79	0.0913444	1
Nonreferable, detection of Tessellated fundus	DLP	pt-80	0.0968429	1
Nonreferable, detection of Tessellated fundus	DLP	pt-81	0.102696	1
Nonreferable, detection of Tessellated fundus	DLP	pt-82	0.111387	1
Nonreferable, detection of Tessellated fundus	DLP	pt-83	0.119546	1
Nonreferable, detection of Tessellated fundus	DLP	pt-84	0.12806	1
Nonreferable, detection of Tessellated fundus	DLP	pt-85	0.139234	1
Nonreferable, detection of Tessellated fundus	DLP	pt-86	0.148812	1
Nonreferable, detection of Tessellated fundus	DLP	pt-87	0.163888	1
Nonreferable, detection of Tessellated fundus	DLP	pt-88	0.176304	1
Nonreferable, detection of Tessellated fundus	DLP	pt-89	0.19404	1
Nonreferable, detection of Tessellated fundus	DLP	pt-90	0.217453	1
Nonreferable, detection of Tessellated fundus	DLP	pt-91	0.248315	1
Nonreferable, detection of Tessellated fundus	DLP	pt-92	0.301525	1
Nonreferable, detection of Tessellated fundus	DLP	pt-93	0.427634	1
Nonreferable, detection of Tessellated fundus	DLP	pt-94	1	1
Nonreferable, detection of Large optic cup	DLP	pt-0	0	0
Nonreferable, detection of Large optic cup	DLP	pt-1	0	0.0284453
Nonreferable, detection of Large optic cup	DLP	pt-2	0	0.0750368
Nonreferable, detection of Large optic cup	DLP	pt-3	0	0.113781
Nonreferable, detection of Large optic cup	DLP	pt-4	0	0.143698
Nonreferable, detection of Large optic cup	DLP	pt-5	0	0.172634
Nonreferable, detection of Large optic cup	DLP	pt-6	0	0.199117
Nonreferable, detection of Large optic cup	DLP	pt-7	0	0.232467
Nonreferable, detection of Large optic cup	DLP	pt-8	0	0.25797
Nonreferable, detection of Large optic cup	DLP	pt-9	0	0.286905
Nonreferable, detection of Large optic cup	DLP	pt-10	0	0.313879
Nonreferable, detection of Large optic cup	DLP	pt-11	0	0.335459
Nonreferable, detection of Large optic cup	DLP	pt-12	0	0.358019
Nonreferable, detection of Large optic cup	DLP	pt-13	0	0.379598
Nonreferable, detection of Large optic cup	DLP	pt-14	0	0.399706
Nonreferable, detection of Large optic cup	DLP	pt-15	0	0.41589
Nonreferable, detection of Large optic cup	DLP	pt-16	0	0.436979
Nonreferable, detection of Large optic cup	DLP	pt-17	0	0.452673
Nonreferable, detection of Large optic cup	DLP	pt-18	0	0.474743
Nonreferable, detection of Large optic cup	DLP	pt-19	0	0.490927
Nonreferable, detection of Large optic cup	DLP	pt-20	0	0.508092
Nonreferable, detection of Large optic cup	DLP	pt-21	0	0.521334
Nonreferable, detection of Large optic cup	DLP	pt-22	0	0.553703
Nonreferable, detection of Large optic cup	DLP	pt-23	0	0.565473
Nonreferable, detection of Large optic cup	DLP	pt-24	0	0.581167
Nonreferable, detection of Large optic cup	DLP	pt-25	0	0.597352
Nonreferable, detection of Large optic cup	DLP	pt-26	0	0.611574
Nonreferable, detection of Large optic cup	DLP	pt-27	0	0.624816
Nonreferable, detection of Large optic cup	DLP	pt-28	0	0.635606
Nonreferable, detection of Large optic cup	DLP	pt-29	0	0.649338
Nonreferable, detection of Large optic cup	DLP	pt-30	0	0.666994
Nonreferable, detection of Large optic cup	DLP	pt-31	0	0.68514
Nonreferable, detection of Large optic cup	DLP	pt-32	0	0.705738
Nonreferable, detection of Large optic cup	DLP	pt-33	0	0.731241
Nonreferable, detection of Large optic cup	DLP	pt-34	0	0.748897
Nonreferable, detection of Large optic cup	DLP	pt-35	0	0.769985
Nonreferable, detection of Large optic cup	DLP	pt-36	0	0.789112
Nonreferable, detection of Large optic cup	DLP	pt-37	0	0.807258
Nonreferable, detection of Large optic cup	DLP	pt-38	0.00254582	0.816086
Nonreferable, detection of Large optic cup	DLP	pt-39	0.00254582	0.834723
Nonreferable, detection of Large optic cup	DLP	pt-40	0.00339443	0.850417
Nonreferable, detection of Large optic cup	DLP	pt-41	0.00831636	0.85385
Nonreferable, detection of Large optic cup	DLP	pt-42	0.0145961	0.857773
Nonreferable, detection of Large optic cup	DLP	pt-43	0.0191785	0.864149
Nonreferable, detection of Large optic cup	DLP	pt-44	0.0246096	0.866601
Nonreferable, detection of Large optic cup	DLP	pt-45	0.0300407	0.868073
Nonreferable, detection of Large optic cup	DLP	pt-46	0.0344535	0.874448
Nonreferable, detection of Large optic cup	DLP	pt-47	0.0397149	0.877881
Nonreferable, detection of Large optic cup	DLP	pt-48	0.0431093	0.882786
Nonreferable, detection of Large optic cup	DLP	pt-49	0.0465037	0.890142
Nonreferable, detection of Large optic cup	DLP	pt-50	0.0517651	0.895537
Nonreferable, detection of Large optic cup	DLP	pt-51	0.0544807	0.89848
Nonreferable, detection of Large optic cup	DLP	pt-52	0.0605906	0.901913
Nonreferable, detection of Large optic cup	DLP	pt-53	0.0655126	0.905836
Nonreferable, detection of Large optic cup	DLP	pt-54	0.0694162	0.911231
Nonreferable, detection of Large optic cup	DLP	pt-55	0.0809572	0.923001
Nonreferable, detection of Large optic cup	DLP	pt-56	0.0846911	0.929377
Nonreferable, detection of Large optic cup	DLP	pt-57	0.0897828	0.935262
Nonreferable, detection of Large optic cup	DLP	pt-58	0.0955533	0.939186
Nonreferable, detection of Large optic cup	DLP	pt-59	0.101154	0.941638
Nonreferable, detection of Large optic cup	DLP	pt-60	0.107604	0.950466
Nonreferable, detection of Large optic cup	DLP	pt-61	0.111677	0.953899
Nonreferable, detection of Large optic cup	DLP	pt-62	0.116938	0.957332
Nonreferable, detection of Large optic cup	DLP	pt-63	0.120842	0.960275
Nonreferable, detection of Large optic cup	DLP	pt-64	0.1278	0.962236
Nonreferable, detection of Large optic cup	DLP	pt-65	0.134759	0.963217
Nonreferable, detection of Large optic cup	DLP	pt-66	0.14053	0.965179
Nonreferable, detection of Large optic cup	DLP	pt-67	0.147658	0.969103
Nonreferable, detection of Large optic cup	DLP	pt-68	0.155465	0.972045
Nonreferable, detection of Large optic cup	DLP	pt-69	0.160726	0.975969
Nonreferable, detection of Large optic cup	DLP	pt-70	0.167515	0.979892
Nonreferable, detection of Large optic cup	DLP	pt-71	0.174813	0.984306
Nonreferable, detection of Large optic cup	DLP	pt-72	0.182451	0.986758
Nonreferable, detection of Large optic cup	DLP	pt-73	0.190428	0.989701
Nonreferable, detection of Large optic cup	DLP	pt-74	0.197047	0.993134
Nonreferable, detection of Large optic cup	DLP	pt-75	0.20706	0.993134
Nonreferable, detection of Large optic cup	DLP	pt-76	0.217244	0.993134
Nonreferable, detection of Large optic cup	DLP	pt-77	0.228615	0.995586
Nonreferable, detection of Large optic cup	DLP	pt-78	0.239308	0.996077
Nonreferable, detection of Large optic cup	DLP	pt-79	0.249151	0.996567
Nonreferable, detection of Large optic cup	DLP	pt-80	0.260183	0.999019
Nonreferable, detection of Large optic cup	DLP	pt-81	0.272234	1
Nonreferable, detection of Large optic cup	DLP	pt-82	0.284963	1
Nonreferable, detection of Large optic cup	DLP	pt-83	0.299219	1
Nonreferable, detection of Large optic cup	DLP	pt-84	0.314494	1
Nonreferable, detection of Large optic cup	DLP	pt-85	0.332315	1
Nonreferable, detection of Large optic cup	DLP	pt-86	0.351154	1
Nonreferable, detection of Large optic cup	DLP	pt-87	0.367278	1
Nonreferable, detection of Large optic cup	DLP	pt-88	0.387305	1
Nonreferable, detection of Large optic cup	DLP	pt-89	0.411575	1
Nonreferable, detection of Large optic cup	DLP	pt-90	0.438221	1
Nonreferable, detection of Large optic cup	DLP	pt-91	0.466565	1
Nonreferable, detection of Large optic cup	DLP	pt-92	0.501188	1
Nonreferable, detection of Large optic cup	DLP	pt-93	0.545146	1
Nonreferable, detection of Large optic cup	DLP	pt-94	0.599966	1
Nonreferable, detection of Large optic cup	DLP	pt-95	0.675662	1
Nonreferable, detection of Large optic cup	DLP	pt-96	0.785981	1
Nonreferable, detection of Large optic cup	DLP	pt-97	0.948065	1
Nonreferable, detection of Large optic cup	DLP	pt-98	1	1
Nonreferable, detection of DR1	DLP	pt-0	0	0
Nonreferable, detection of DR1	DLP	pt-1	0	0.000773994
Nonreferable, detection of DR1	DLP	pt-2	0.000150625	0.00309598
Nonreferable, detection of DR1	DLP	pt-3	0.00030125	0.00464396
Nonreferable, detection of DR1	DLP	pt-4	0.000903751	0.00541796
Nonreferable, detection of DR1	DLP	pt-5	0.00195813	0.0116099
Nonreferable, detection of DR1	DLP	pt-6	0.00331375	0.0185759
Nonreferable, detection of DR1	DLP	pt-7	0.003615	0.0263158
Nonreferable, detection of DR1	DLP	pt-8	0.00497063	0.0301858
Nonreferable, detection of DR1	DLP	pt-9	0.0066275	0.0356037
Nonreferable, detection of DR1	DLP	pt-10	0.00813376	0.0425697
Nonreferable, detection of DR1	DLP	pt-11	0.00964001	0.0510836
Nonreferable, detection of DR1	DLP	pt-12	0.0122006	0.0611455
Nonreferable, detection of DR1	DLP	pt-13	0.0137069	0.0681115
Nonreferable, detection of DR1	DLP	pt-14	0.0150625	0.0743034
Nonreferable, detection of DR1	DLP	pt-15	0.0161169	0.0843653
Nonreferable, detection of DR1	DLP	pt-16	0.0182256	0.0944272
Nonreferable, detection of DR1	DLP	pt-17	0.0200331	0.104489
Nonreferable, detection of DR1	DLP	pt-18	0.0221419	0.115325
Nonreferable, detection of DR1	DLP	pt-19	0.0236481	0.130031
Nonreferable, detection of DR1	DLP	pt-20	0.0254556	0.147059
Nonreferable, detection of DR1	DLP	pt-21	0.0287694	0.160991
Nonreferable, detection of DR1	DLP	pt-22	0.0307275	0.174149
Nonreferable, detection of DR1	DLP	pt-23	0.0331375	0.184211
Nonreferable, detection of DR1	DLP	pt-24	0.0358488	0.198142
Nonreferable, detection of DR1	DLP	pt-25	0.0381081	0.208978
Nonreferable, detection of DR1	DLP	pt-26	0.0399156	0.22291
Nonreferable, detection of DR1	DLP	pt-27	0.0423257	0.236068
Nonreferable, detection of DR1	DLP	pt-28	0.0442838	0.249226
Nonreferable, detection of DR1	DLP	pt-29	0.046995	0.263932
Nonreferable, detection of DR1	DLP	pt-30	0.0492544	0.273994
Nonreferable, detection of DR1	DLP	pt-31	0.0512125	0.282508
Nonreferable, detection of DR1	DLP	pt-32	0.0533213	0.290248
Nonreferable, detection of DR1	DLP	pt-33	0.0548275	0.30031
Nonreferable, detection of DR1	DLP	pt-34	0.0570869	0.31192
Nonreferable, detection of DR1	DLP	pt-35	0.059045	0.321981
Nonreferable, detection of DR1	DLP	pt-36	0.0600994	0.330495
Nonreferable, detection of DR1	DLP	pt-37	0.0631119	0.338235
Nonreferable, detection of DR1	DLP	pt-38	0.0649194	0.349845
Nonreferable, detection of DR1	DLP	pt-39	0.0661244	0.359907
Nonreferable, detection of DR1	DLP	pt-40	0.0673294	0.365325
Nonreferable, detection of DR1	DLP	pt-41	0.0683838	0.377709
Nonreferable, detection of DR1	DLP	pt-42	0.0701913	0.393189
Nonreferable, detection of DR1	DLP	pt-43	0.0723	0.400929
Nonreferable, detection of DR1	DLP	pt-44	0.0745594	0.408669
Nonreferable, detection of DR1	DLP	pt-45	0.0765175	0.415635
Nonreferable, detection of DR1	DLP	pt-46	0.0775719	0.421827
Nonreferable, detection of DR1	DLP	pt-47	0.0793794	0.429567
Nonreferable, detection of DR1	DLP	pt-48	0.0801326	0.434211
Nonreferable, detection of DR1	DLP	pt-49	0.0822413	0.446594
Nonreferable, detection of DR1	DLP	pt-50	0.0855551	0.454334
Nonreferable, detection of DR1	DLP	pt-51	0.0888688	0.459752
Nonreferable, detection of DR1	DLP	pt-52	0.0920319	0.460526
Nonreferable, detection of DR1	DLP	pt-53	0.0962494	0.462074
Nonreferable, detection of DR1	DLP	pt-54	0.10122	0.467492
Nonreferable, detection of DR1	DLP	pt-55	0.105136	0.470588
Nonreferable, detection of DR1	DLP	pt-56	0.109203	0.474458
Nonreferable, detection of DR1	DLP	pt-57	0.11327	0.47678
Nonreferable, detection of DR1	DLP	pt-58	0.11809	0.47678
Nonreferable, detection of DR1	DLP	pt-59	0.123513	0.479876
Nonreferable, detection of DR1	DLP	pt-60	0.129538	0.482972
Nonreferable, detection of DR1	DLP	pt-61	0.136768	0.486068
Nonreferable, detection of DR1	DLP	pt-62	0.145052	0.486842
Nonreferable, detection of DR1	DLP	pt-63	0.151378	0.491486
Nonreferable, detection of DR1	DLP	pt-64	0.160868	0.495356
Nonreferable, detection of DR1	DLP	pt-65	0.172315	0.5
Nonreferable, detection of DR1	DLP	pt-66	0.184817	0.506192
Nonreferable, detection of DR1	DLP	pt-67	0.201085	0.513932
Nonreferable, detection of DR1	DLP	pt-68	0.21675	0.517802
Nonreferable, detection of DR1	DLP	pt-69	0.236783	0.523994
Nonreferable, detection of DR1	DLP	pt-70	0.256364	0.529412
Nonreferable, detection of DR1	DLP	pt-71	0.278205	0.53483
Nonreferable, detection of DR1	DLP	pt-72	0.294773	0.541796
Nonreferable, detection of DR1	DLP	pt-73	0.312095	0.548762
Nonreferable, detection of DR1	DLP	pt-74	0.329869	0.558824
Nonreferable, detection of DR1	DLP	pt-75	0.355475	0.574303
Nonreferable, detection of DR1	DLP	pt-76	0.377466	0.583591
Nonreferable, detection of DR1	DLP	pt-77	0.40488	0.595975
Nonreferable, detection of DR1	DLP	pt-78	0.429432	0.609907
Nonreferable, detection of DR1	DLP	pt-79	0.45775	0.626935
Nonreferable, detection of DR1	DLP	pt-80	0.488477	0.647833
Nonreferable, detection of DR1	DLP	pt-81	0.520259	0.667183
Nonreferable, detection of DR1	DLP	pt-82	0.55415	0.694272
Nonreferable, detection of DR1	DLP	pt-83	0.58563	0.718266
Nonreferable, detection of DR1	DLP	pt-84	0.622082	0.74226
Nonreferable, detection of DR1	DLP	pt-85	0.652357	0.766254
Nonreferable, detection of DR1	DLP	pt-86	0.683687	0.790248
Nonreferable, detection of DR1	DLP	pt-87	0.715017	0.807276
Nonreferable, detection of DR1	DLP	pt-88	0.748908	0.832043
Nonreferable, detection of DR1	DLP	pt-89	0.777376	0.857585
Nonreferable, detection of DR1	DLP	pt-90	0.812171	0.878483
Nonreferable, detection of DR1	DLP	pt-91	0.849375	0.904025
Nonreferable, detection of DR1	DLP	pt-92	0.885977	0.935759
Nonreferable, detection of DR1	DLP	pt-93	0.924687	0.955108
Nonreferable, detection of DR1	DLP	pt-94	0.962946	0.97678
Nonreferable, detection of DR1	DLP	pt-95	0.986293	0.991486
Nonreferable, detection of DR1	DLP	pt-96	0.996686	0.996904
Nonreferable, detection of DR1	DLP	pt-97	0.999849	1
Nonreferable, detection of DR1	DLP	pt-98	1	1
Referable DR, detection of DR3	DLP	pt-0	0	0
Referable DR, detection of DR3	DLP	pt-1	0.000523286	0.368286
Referable DR, detection of DR3	DLP	pt-2	0.00130822	0.445865
Referable DR, detection of DR3	DLP	pt-3	0.00235479	0.491049
Referable DR, detection of DR3	DLP	pt-4	0.00313972	0.520034
Referable DR, detection of DR3	DLP	pt-5	0.00340136	0.543905
Referable DR, detection of DR3	DLP	pt-6	0.003663	0.566922
Referable DR, detection of DR3	DLP	pt-7	0.00418629	0.583973
Referable DR, detection of DR3	DLP	pt-8	0.00549451	0.595055
Referable DR, detection of DR3	DLP	pt-9	0.00575615	0.617221
Referable DR, detection of DR3	DLP	pt-10	0.00601779	0.630861
Referable DR, detection of DR3	DLP	pt-11	0.00601779	0.642796
Referable DR, detection of DR3	DLP	pt-12	0.00627943	0.654731
Referable DR, detection of DR3	DLP	pt-13	0.00654108	0.664109
Referable DR, detection of DR3	DLP	pt-14	0.00706436	0.674339
Referable DR, detection of DR3	DLP	pt-15	0.00758765	0.680307
Referable DR, detection of DR3	DLP	pt-16	0.00811094	0.689685
Referable DR, detection of DR3	DLP	pt-17	0.00889587	0.69821
Referable DR, detection of DR3	DLP	pt-18	0.00941915	0.702472
Referable DR, detection of DR3	DLP	pt-19	0.00994244	0.709292
Referable DR, detection of DR3	DLP	pt-20	0.0115123	0.728048
Referable DR, detection of DR3	DLP	pt-21	0.0120356	0.733163
Referable DR, detection of DR3	DLP	pt-22	0.0125589	0.740835
Referable DR, detection of DR3	DLP	pt-23	0.0125589	0.749361
Referable DR, detection of DR3	DLP	pt-24	0.0138671	0.762148
Referable DR, detection of DR3	DLP	pt-25	0.0138671	0.768968
Referable DR, detection of DR3	DLP	pt-26	0.014652	0.773231
Referable DR, detection of DR3	DLP	pt-27	0.0149137	0.777494
Referable DR, detection of DR3	DLP	pt-28	0.0156986	0.781756
Referable DR, detection of DR3	DLP	pt-29	0.0164835	0.786871
Referable DR, detection of DR3	DLP	pt-30	0.0170068	0.790281
Referable DR, detection of DR3	DLP	pt-31	0.0180534	0.792839
Referable DR, detection of DR3	DLP	pt-32	0.0188383	0.798806
Referable DR, detection of DR3	DLP	pt-33	0.0201465	0.807332
Referable DR, detection of DR3	DLP	pt-34	0.0214547	0.813299
Referable DR, detection of DR3	DLP	pt-35	0.022763	0.820972
Referable DR, detection of DR3	DLP	pt-36	0.0238095	0.825234
Referable DR, detection of DR3	DLP	pt-37	0.025641	0.83035
Referable DR, detection of DR3	DLP	pt-38	0.0277342	0.83376
Referable DR, detection of DR3	DLP	pt-39	0.0313972	0.84399
Referable DR, detection of DR3	DLP	pt-40	0.0327054	0.853367
Referable DR, detection of DR3	DLP	pt-41	0.0332287	0.858483
Referable DR, detection of DR3	DLP	pt-42	0.0342752	0.865303
Referable DR, detection of DR3	DLP	pt-43	0.0355835	0.86786
Referable DR, detection of DR3	DLP	pt-44	0.03663	0.870418
Referable DR, detection of DR3	DLP	pt-45	0.037415	0.872975
Referable DR, detection of DR3	DLP	pt-46	0.0392465	0.8815
Referable DR, detection of DR3	DLP	pt-47	0.0408163	0.889173
Referable DR, detection of DR3	DLP	pt-48	0.0423862	0.893436
Referable DR, detection of DR3	DLP	pt-49	0.0465725	0.900256
Referable DR, detection of DR3	DLP	pt-50	0.0502355	0.901108
Referable DR, detection of DR3	DLP	pt-51	0.0531136	0.902813
Referable DR, detection of DR3	DLP	pt-52	0.0552067	0.904518
Referable DR, detection of DR3	DLP	pt-53	0.0580848	0.906223
Referable DR, detection of DR3	DLP	pt-54	0.0604396	0.907928
Referable DR, detection of DR3	DLP	pt-55	0.063056	0.908781
Referable DR, detection of DR3	DLP	pt-56	0.0682889	0.911338
Referable DR, detection of DR3	DLP	pt-57	0.0709053	0.913896
Referable DR, detection of DR3	DLP	pt-58	0.074045	0.916454
Referable DR, detection of DR3	DLP	pt-59	0.0787546	0.919011
Referable DR, detection of DR3	DLP	pt-60	0.0821559	0.919864
Referable DR, detection of DR3	DLP	pt-61	0.0852957	0.921569
Referable DR, detection of DR3	DLP	pt-62	0.0900052	0.922421
Referable DR, detection of DR3	DLP	pt-63	0.0947148	0.922421
Referable DR, detection of DR3	DLP	pt-64	0.0978545	0.922421
Referable DR, detection of DR3	DLP	pt-65	0.103872	0.925831
Referable DR, detection of DR3	DLP	pt-66	0.109367	0.928389
Referable DR, detection of DR3	DLP	pt-67	0.115385	0.930094
Referable DR, detection of DR3	DLP	pt-68	0.120617	0.932651
Referable DR, detection of DR3	DLP	pt-69	0.126112	0.933504
Referable DR, detection of DR3	DLP	pt-70	0.13056	0.935209
Referable DR, detection of DR3	DLP	pt-71	0.136839	0.936914
Referable DR, detection of DR3	DLP	pt-72	0.143642	0.938619
Referable DR, detection of DR3	DLP	pt-73	0.148875	0.940324
Referable DR, detection of DR3	DLP	pt-74	0.155678	0.942029
Referable DR, detection of DR3	DLP	pt-75	0.160126	0.947144
Referable DR, detection of DR3	DLP	pt-76	0.165882	0.949702
Referable DR, detection of DR3	DLP	pt-77	0.1719	0.949702
Referable DR, detection of DR3	DLP	pt-78	0.177656	0.953112
Referable DR, detection of DR3	DLP	pt-79	0.184982	0.956522
Referable DR, detection of DR3	DLP	pt-80	0.192046	0.959932
Referable DR, detection of DR3	DLP	pt-81	0.200419	0.962489
Referable DR, detection of DR3	DLP	pt-82	0.209838	0.962489
Referable DR, detection of DR3	DLP	pt-83	0.21821	0.964194
Referable DR, detection of DR3	DLP	pt-84	0.227891	0.968457
Referable DR, detection of DR3	DLP	pt-85	0.23888	0.971014
Referable DR, detection of DR3	DLP	pt-86	0.251962	0.974425
Referable DR, detection of DR3	DLP	pt-87	0.268446	0.976982
Referable DR, detection of DR3	DLP	pt-88	0.281528	0.982097
Referable DR, detection of DR3	DLP	pt-89	0.295395	0.985507
Referable DR, detection of DR3	DLP	pt-90	0.315542	0.98636
Referable DR, detection of DR3	DLP	pt-91	0.338043	0.991475
Referable DR, detection of DR3	DLP	pt-92	0.3663	0.994032
Referable DR, detection of DR3	DLP	pt-93	0.398744	0.994885
Referable DR, detection of DR3	DLP	pt-94	0.439037	0.998295
Referable DR, detection of DR3	DLP	pt-95	0.50157	0.999147
Referable DR, detection of DR3	DLP	pt-96	0.590267	0.999147
Referable DR, detection of DR3	DLP	pt-97	0.75955	1
Referable DR, detection of DR3	DLP	pt-98	1	1
RVO, detection of CRVO	DLP	pt-0	0	0
RVO, detection of CRVO	DLP	pt-1	0	0.458333
RVO, detection of CRVO	DLP	pt-2	0	0.666667
RVO, detection of CRVO	DLP	pt-3	0	0.733333
RVO, detection of CRVO	DLP	pt-4	0	0.770833
RVO, detection of CRVO	DLP	pt-5	0	0.816667
RVO, detection of CRVO	DLP	pt-6	0.0025974	0.841667
RVO, detection of CRVO	DLP	pt-7	0.0025974	0.875
RVO, detection of CRVO	DLP	pt-8	0.0025974	0.891667
RVO, detection of CRVO	DLP	pt-9	0.00519481	0.895833
RVO, detection of CRVO	DLP	pt-10	0.00519481	0.908333
RVO, detection of CRVO	DLP	pt-11	0.00519481	0.916667
RVO, detection of CRVO	DLP	pt-12	0.00519481	0.925
RVO, detection of CRVO	DLP	pt-13	0.00779221	0.925
RVO, detection of CRVO	DLP	pt-14	0.00779221	0.929167
RVO, detection of CRVO	DLP	pt-15	0.00779221	0.9375
RVO, detection of CRVO	DLP	pt-16	0.00779221	0.95
RVO, detection of CRVO	DLP	pt-17	0.0103896	0.95
RVO, detection of CRVO	DLP	pt-18	0.0103896	0.958333
RVO, detection of CRVO	DLP	pt-19	0.0155844	0.958333
RVO, detection of CRVO	DLP	pt-20	0.0155844	0.979167
RVO, detection of CRVO	DLP	pt-21	0.0155844	0.9875
RVO, detection of CRVO	DLP	pt-22	0.0155844	0.991667
RVO, detection of CRVO	DLP	pt-23	0.0181818	0.991667
RVO, detection of CRVO	DLP	pt-24	0.0337662	0.991667
RVO, detection of CRVO	DLP	pt-25	0.0415584	0.991667
RVO, detection of CRVO	DLP	pt-26	0.0467532	0.991667
RVO, detection of CRVO	DLP	pt-27	0.0493506	0.991667
RVO, detection of CRVO	DLP	pt-28	0.0493506	0.995833
RVO, detection of CRVO	DLP	pt-29	0.0545455	0.995833
RVO, detection of CRVO	DLP	pt-30	0.0571429	0.995833
RVO, detection of CRVO	DLP	pt-31	0.0571429	1
RVO, detection of CRVO	DLP	pt-32	0.0623377	1
RVO, detection of CRVO	DLP	pt-33	0.0935065	1
RVO, detection of CRVO	DLP	pt-34	0.122078	1
RVO, detection of CRVO	DLP	pt-35	0.163636	1
RVO, detection of CRVO	DLP	pt-36	1	1
Posterior serous/exudative RD, detection of VKH disease	DLP	pt-0	0	0
Posterior serous/exudative RD, detection of VKH disease	DLP	pt-1	0	0.350515
Posterior serous/exudative RD, detection of VKH disease	DLP	pt-2	0	0.608247
Posterior serous/exudative RD, detection of VKH disease	DLP	pt-3	0	0.71134
Posterior serous/exudative RD, detection of VKH disease	DLP	pt-4	0	0.773196
Posterior serous/exudative RD, detection of VKH disease	DLP	pt-5	0	0.824742
Posterior serous/exudative RD, detection of VKH disease	DLP	pt-6	0	0.886598
Posterior serous/exudative RD, detection of VKH disease	DLP	pt-7	0	0.917526
Posterior serous/exudative RD, detection of VKH disease	DLP	pt-8	0	0.948454
Posterior serous/exudative RD, detection of VKH disease	DLP	pt-9	0.00990099	0.958763
Posterior serous/exudative RD, detection of VKH disease	DLP	pt-10	0.00990099	0.969072
Posterior serous/exudative RD, detection of VKH disease	DLP	pt-11	0.039604	0.969072
Posterior serous/exudative RD, detection of VKH disease	DLP	pt-12	0.039604	0.979381
Posterior serous/exudative RD, detection of VKH disease	DLP	pt-13	0.0594059	0.979381
Posterior serous/exudative RD, detection of VKH disease	DLP	pt-14	0.0594059	0.989691
Posterior serous/exudative RD, detection of VKH disease	DLP	pt-15	0.0693069	0.989691
Posterior serous/exudative RD, detection of VKH disease	DLP	pt-16	0.0693069	1
Posterior serous/exudative RD, detection of VKH disease	DLP	pt-17	0.0792079	1
Posterior serous/exudative RD, detection of VKH disease	DLP	pt-18	0.0990099	1
Posterior serous/exudative RD, detection of VKH disease	DLP	pt-19	0.128713	1
Posterior serous/exudative RD, detection of VKH disease	DLP	pt-20	0.148515	1
Posterior serous/exudative RD, detection of VKH disease	DLP	pt-21	0.188119	1
Posterior serous/exudative RD, detection of VKH disease	DLP	pt-22	0.247525	1
Posterior serous/exudative RD, detection of VKH disease	DLP	pt-23	0.29703	1
Posterior serous/exudative RD, detection of VKH disease	DLP	pt-24	0.316832	1
Posterior serous/exudative RD, detection of VKH disease	DLP	pt-25	0.346535	1
Posterior serous/exudative RD, detection of VKH disease	DLP	pt-26	0.425743	1
Posterior serous/exudative RD, detection of VKH disease	DLP	pt-27	0.445545	1
Posterior serous/exudative RD, detection of VKH disease	DLP	pt-28	0.613861	1
Posterior serous/exudative RD, detection of VKH disease	DLP	pt-29	1	1
Optic nerve degeneration, detection of Possible glaucoma	DLP	pt-0	0	0
Optic nerve degeneration, detection of Possible glaucoma	DLP	pt-1	0	0.227468
Optic nerve degeneration, detection of Possible glaucoma	DLP	pt-2	0	0.407725
Optic nerve degeneration, detection of Possible glaucoma	DLP	pt-3	0	0.484979
Optic nerve degeneration, detection of Possible glaucoma	DLP	pt-4	0.00167504	0.553648
Optic nerve degeneration, detection of Possible glaucoma	DLP	pt-5	0.00502513	0.585837
Optic nerve degeneration, detection of Possible glaucoma	DLP	pt-6	0.00837521	0.622318
Optic nerve degeneration, detection of Possible glaucoma	DLP	pt-7	0.0134003	0.648069
Optic nerve degeneration, detection of Possible glaucoma	DLP	pt-8	0.0150754	0.654506
Optic nerve degeneration, detection of Possible glaucoma	DLP	pt-9	0.0184255	0.671674
Optic nerve degeneration, detection of Possible glaucoma	DLP	pt-10	0.0201005	0.686695
Optic nerve degeneration, detection of Possible glaucoma	DLP	pt-11	0.0234506	0.697425
Optic nerve degeneration, detection of Possible glaucoma	DLP	pt-12	0.0234506	0.712446
Optic nerve degeneration, detection of Possible glaucoma	DLP	pt-13	0.0301508	0.725322
Optic nerve degeneration, detection of Possible glaucoma	DLP	pt-14	0.0301508	0.748927
Optic nerve degeneration, detection of Possible glaucoma	DLP	pt-15	0.0301508	0.753219
Optic nerve degeneration, detection of Possible glaucoma	DLP	pt-16	0.0335008	0.759657
Optic nerve degeneration, detection of Possible glaucoma	DLP	pt-17	0.0335008	0.766094
Optic nerve degeneration, detection of Possible glaucoma	DLP	pt-18	0.0335008	0.770386
Optic nerve degeneration, detection of Possible glaucoma	DLP	pt-19	0.0351759	0.781116
Optic nerve degeneration, detection of Possible glaucoma	DLP	pt-20	0.038526	0.7897
Optic nerve degeneration, detection of Possible glaucoma	DLP	pt-21	0.040201	0.798283
Optic nerve degeneration, detection of Possible glaucoma	DLP	pt-22	0.040201	0.802575
Optic nerve degeneration, detection of Possible glaucoma	DLP	pt-23	0.0469012	0.802575
Optic nerve degeneration, detection of Possible glaucoma	DLP	pt-24	0.0469012	0.804721
Optic nerve degeneration, detection of Possible glaucoma	DLP	pt-25	0.0519263	0.813305
Optic nerve degeneration, detection of Possible glaucoma	DLP	pt-26	0.0536013	0.819742
Optic nerve degeneration, detection of Possible glaucoma	DLP	pt-27	0.0569514	0.82618
Optic nerve degeneration, detection of Possible glaucoma	DLP	pt-28	0.0603015	0.830472
Optic nerve degeneration, detection of Possible glaucoma	DLP	pt-29	0.0636516	0.839056
Optic nerve degeneration, detection of Possible glaucoma	DLP	pt-30	0.0636516	0.845494
Optic nerve degeneration, detection of Possible glaucoma	DLP	pt-31	0.0653266	0.849785
Optic nerve degeneration, detection of Possible glaucoma	DLP	pt-32	0.0670017	0.856223
Optic nerve degeneration, detection of Possible glaucoma	DLP	pt-33	0.0670017	0.862661
Optic nerve degeneration, detection of Possible glaucoma	DLP	pt-34	0.0670017	0.866953
Optic nerve degeneration, detection of Possible glaucoma	DLP	pt-35	0.0737018	0.871245
Optic nerve degeneration, detection of Possible glaucoma	DLP	pt-36	0.0770519	0.877682
Optic nerve degeneration, detection of Possible glaucoma	DLP	pt-37	0.078727	0.88412
Optic nerve degeneration, detection of Possible glaucoma	DLP	pt-38	0.080402	0.886266
Optic nerve degeneration, detection of Possible glaucoma	DLP	pt-39	0.080402	0.892704
Optic nerve degeneration, detection of Possible glaucoma	DLP	pt-40	0.0837521	0.896996
Optic nerve degeneration, detection of Possible glaucoma	DLP	pt-41	0.0837521	0.899142
Optic nerve degeneration, detection of Possible glaucoma	DLP	pt-42	0.0837521	0.903433
Optic nerve degeneration, detection of Possible glaucoma	DLP	pt-43	0.0871022	0.905579
Optic nerve degeneration, detection of Possible glaucoma	DLP	pt-44	0.0871022	0.907725
Optic nerve degeneration, detection of Possible glaucoma	DLP	pt-45	0.0904523	0.912017
Optic nerve degeneration, detection of Possible glaucoma	DLP	pt-46	0.0921273	0.916309
Optic nerve degeneration, detection of Possible glaucoma	DLP	pt-47	0.100503	0.918455
Optic nerve degeneration, detection of Possible glaucoma	DLP	pt-48	0.105528	0.924893
Optic nerve degeneration, detection of Possible glaucoma	DLP	pt-49	0.110553	0.924893
Optic nerve degeneration, detection of Possible glaucoma	DLP	pt-50	0.113903	0.929185
Optic nerve degeneration, detection of Possible glaucoma	DLP	pt-51	0.123953	0.933476
Optic nerve degeneration, detection of Possible glaucoma	DLP	pt-52	0.127303	0.933476
Optic nerve degeneration, detection of Possible glaucoma	DLP	pt-53	0.132328	0.937768
Optic nerve degeneration, detection of Possible glaucoma	DLP	pt-54	0.134003	0.94206
Optic nerve degeneration, detection of Possible glaucoma	DLP	pt-55	0.137353	0.94206
Optic nerve degeneration, detection of Possible glaucoma	DLP	pt-56	0.140704	0.944206
Optic nerve degeneration, detection of Possible glaucoma	DLP	pt-57	0.145729	0.944206
Optic nerve degeneration, detection of Possible glaucoma	DLP	pt-58	0.149079	0.944206
Optic nerve degeneration, detection of Possible glaucoma	DLP	pt-59	0.155779	0.948498
Optic nerve degeneration, detection of Possible glaucoma	DLP	pt-60	0.157454	0.950644
Optic nerve degeneration, detection of Possible glaucoma	DLP	pt-61	0.162479	0.957082
Optic nerve degeneration, detection of Possible glaucoma	DLP	pt-62	0.169179	0.957082
Optic nerve degeneration, detection of Possible glaucoma	DLP	pt-63	0.172529	0.957082
Optic nerve degeneration, detection of Possible glaucoma	DLP	pt-64	0.174204	0.957082
Optic nerve degeneration, detection of Possible glaucoma	DLP	pt-65	0.180905	0.961373
Optic nerve degeneration, detection of Possible glaucoma	DLP	pt-66	0.18258	0.961373
Optic nerve degeneration, detection of Possible glaucoma	DLP	pt-67	0.18593	0.961373
Optic nerve degeneration, detection of Possible glaucoma	DLP	pt-68	0.190955	0.961373
Optic nerve degeneration, detection of Possible glaucoma	DLP	pt-69	0.194305	0.961373
Optic nerve degeneration, detection of Possible glaucoma	DLP	pt-70	0.204355	0.961373
Optic nerve degeneration, detection of Possible glaucoma	DLP	pt-71	0.20938	0.963519
Optic nerve degeneration, detection of Possible glaucoma	DLP	pt-72	0.21608	0.965665
Optic nerve degeneration, detection of Possible glaucoma	DLP	pt-73	0.226131	0.967811
Optic nerve degeneration, detection of Possible glaucoma	DLP	pt-74	0.229481	0.969957
Optic nerve degeneration, detection of Possible glaucoma	DLP	pt-75	0.234506	0.969957
Optic nerve degeneration, detection of Possible glaucoma	DLP	pt-76	0.241206	0.969957
Optic nerve degeneration, detection of Possible glaucoma	DLP	pt-77	0.246231	0.969957
Optic nerve degeneration, detection of Possible glaucoma	DLP	pt-78	0.256281	0.972103
Optic nerve degeneration, detection of Possible glaucoma	DLP	pt-79	0.268007	0.974249
Optic nerve degeneration, detection of Possible glaucoma	DLP	pt-80	0.278057	0.976395
Optic nerve degeneration, detection of Possible glaucoma	DLP	pt-81	0.293132	0.976395
Optic nerve degeneration, detection of Possible glaucoma	DLP	pt-82	0.296482	0.978541
Optic nerve degeneration, detection of Possible glaucoma	DLP	pt-83	0.314908	0.978541
Optic nerve degeneration, detection of Possible glaucoma	DLP	pt-84	0.331658	0.980687
Optic nerve degeneration, detection of Possible glaucoma	DLP	pt-85	0.365159	0.980687
Optic nerve degeneration, detection of Possible glaucoma	DLP	pt-86	0.386935	0.980687
Optic nerve degeneration, detection of Possible glaucoma	DLP	pt-87	0.450586	0.984979
Optic nerve degeneration, detection of Possible glaucoma	DLP	pt-88	0.490787	0.987124
Optic nerve degeneration, detection of Possible glaucoma	DLP	pt-89	0.549414	0.98927
Optic nerve degeneration, detection of Possible glaucoma	DLP	pt-90	0.698492	0.995708
Optic nerve degeneration, detection of Possible glaucoma	DLP	pt-91	1	1
Pigmentary degeneration, detection of Retinitis pigmentosa	DLP	pt-0	0	0
Pigmentary degeneration, detection of Retinitis pigmentosa	DLP	pt-1	0	0.111111
Pigmentary degeneration, detection of Retinitis pigmentosa	DLP	pt-2	0	0.333333
Pigmentary degeneration, detection of Retinitis pigmentosa	DLP	pt-3	0.00552486	0.333333
Pigmentary degeneration, detection of Retinitis pigmentosa	DLP	pt-4	0.00552486	1
Pigmentary degeneration, detection of Retinitis pigmentosa	DLP	pt-5	0.038674	1
Pigmentary degeneration, detection of Retinitis pigmentosa	DLP	pt-6	0.0497238	1
Pigmentary degeneration, detection of Retinitis pigmentosa	DLP	pt-7	0.0607735	1
Pigmentary degeneration, detection of Retinitis pigmentosa	DLP	pt-8	0.0773481	1
Pigmentary degeneration, detection of Retinitis pigmentosa	DLP	pt-9	0.0883978	1
Pigmentary degeneration, detection of Retinitis pigmentosa	DLP	pt-10	0.0994475	1
Pigmentary degeneration, detection of Retinitis pigmentosa	DLP	pt-11	0.110497	1
Pigmentary degeneration, detection of Retinitis pigmentosa	DLP	pt-12	0.121547	1
Pigmentary degeneration, detection of Retinitis pigmentosa	DLP	pt-13	0.138122	1
Pigmentary degeneration, detection of Retinitis pigmentosa	DLP	pt-14	0.149171	1
Pigmentary degeneration, detection of Retinitis pigmentosa	DLP	pt-15	0.176796	1
Pigmentary degeneration, detection of Retinitis pigmentosa	DLP	pt-16	0.19337	1
Pigmentary degeneration, detection of Retinitis pigmentosa	DLP	pt-17	0.226519	1
Pigmentary degeneration, detection of Retinitis pigmentosa	DLP	pt-18	0.270718	1
Pigmentary degeneration, detection of Retinitis pigmentosa	DLP	pt-19	0.375691	1
Pigmentary degeneration, detection of Retinitis pigmentosa	DLP	pt-20	0.541436	1
Pigmentary degeneration, detection of Retinitis pigmentosa	DLP	pt-21	1	1
Blur fundus, detection of Blur fundus with suspected PDR	DLP	pt-0	0	0
Blur fundus, detection of Blur fundus with suspected PDR	DLP	pt-1	0	0.411348
Blur fundus, detection of Blur fundus with suspected PDR	DLP	pt-2	0.000925497	0.496454
Blur fundus, detection of Blur fundus with suspected PDR	DLP	pt-3	0.00208237	0.556738
Blur fundus, detection of Blur fundus with suspected PDR	DLP	pt-4	0.00300787	0.606383
Blur fundus, detection of Blur fundus with suspected PDR	DLP	pt-5	0.00416474	0.631206
Blur fundus, detection of Blur fundus with suspected PDR	DLP	pt-6	0.00416474	0.64539
Blur fundus, detection of Blur fundus with suspected PDR	DLP	pt-7	0.00532161	0.659574
Blur fundus, detection of Blur fundus with suspected PDR	DLP	pt-8	0.00601573	0.691489
Blur fundus, detection of Blur fundus with suspected PDR	DLP	pt-9	0.00624711	0.695035
Blur fundus, detection of Blur fundus with suspected PDR	DLP	pt-10	0.00670986	0.705674
Blur fundus, detection of Blur fundus with suspected PDR	DLP	pt-11	0.00694123	0.70922
Blur fundus, detection of Blur fundus with suspected PDR	DLP	pt-12	0.00694123	0.723404
Blur fundus, detection of Blur fundus with suspected PDR	DLP	pt-13	0.00694123	0.72695
Blur fundus, detection of Blur fundus with suspected PDR	DLP	pt-14	0.00694123	0.734043
Blur fundus, detection of Blur fundus with suspected PDR	DLP	pt-15	0.00694123	0.748227
Blur fundus, detection of Blur fundus with suspected PDR	DLP	pt-16	0.00786673	0.765957
Blur fundus, detection of Blur fundus with suspected PDR	DLP	pt-17	0.00856085	0.769504
Blur fundus, detection of Blur fundus with suspected PDR	DLP	pt-18	0.0090236	0.79078
Blur fundus, detection of Blur fundus with suspected PDR	DLP	pt-19	0.00948635	0.801418
Blur fundus, detection of Blur fundus with suspected PDR	DLP	pt-20	0.00971772	0.808511
Blur fundus, detection of Blur fundus with suspected PDR	DLP	pt-21	0.0099491	0.808511
Blur fundus, detection of Blur fundus with suspected PDR	DLP	pt-22	0.0101805	0.812057
Blur fundus, detection of Blur fundus with suspected PDR	DLP	pt-23	0.0108746	0.819149
Blur fundus, detection of Blur fundus with suspected PDR	DLP	pt-24	0.011106	0.826241
Blur fundus, detection of Blur fundus with suspected PDR	DLP	pt-25	0.0115687	0.836879
Blur fundus, detection of Blur fundus with suspected PDR	DLP	pt-26	0.0120315	0.843972
Blur fundus, detection of Blur fundus with suspected PDR	DLP	pt-27	0.0120315	0.861702
Blur fundus, detection of Blur fundus with suspected PDR	DLP	pt-28	0.0120315	0.865248
Blur fundus, detection of Blur fundus with suspected PDR	DLP	pt-29	0.0122628	0.875887
Blur fundus, detection of Blur fundus with suspected PDR	DLP	pt-30	0.0131883	0.879433
Blur fundus, detection of Blur fundus with suspected PDR	DLP	pt-31	0.0131883	0.886525
Blur fundus, detection of Blur fundus with suspected PDR	DLP	pt-32	0.0134197	0.886525
Blur fundus, detection of Blur fundus with suspected PDR	DLP	pt-33	0.0134197	0.893617
Blur fundus, detection of Blur fundus with suspected PDR	DLP	pt-34	0.0143452	0.900709
Blur fundus, detection of Blur fundus with suspected PDR	DLP	pt-35	0.0145766	0.904255
Blur fundus, detection of Blur fundus with suspected PDR	DLP	pt-36	0.014808	0.904255
Blur fundus, detection of Blur fundus with suspected PDR	DLP	pt-37	0.0159648	0.904255
Blur fundus, detection of Blur fundus with suspected PDR	DLP	pt-38	0.016659	0.904255
Blur fundus, detection of Blur fundus with suspected PDR	DLP	pt-39	0.016659	0.907801
Blur fundus, detection of Blur fundus with suspected PDR	DLP	pt-40	0.0173531	0.911348
Blur fundus, detection of Blur fundus with suspected PDR	DLP	pt-41	0.0196668	0.911348
Blur fundus, detection of Blur fundus with suspected PDR	DLP	pt-42	0.0210551	0.914894
Blur fundus, detection of Blur fundus with suspected PDR	DLP	pt-43	0.0215178	0.91844
Blur fundus, detection of Blur fundus with suspected PDR	DLP	pt-44	0.0229061	0.929078
Blur fundus, detection of Blur fundus with suspected PDR	DLP	pt-45	0.0238316	0.93617
Blur fundus, detection of Blur fundus with suspected PDR	DLP	pt-46	0.0240629	0.93617
Blur fundus, detection of Blur fundus with suspected PDR	DLP	pt-47	0.0242943	0.939716
Blur fundus, detection of Blur fundus with suspected PDR	DLP	pt-48	0.0261453	0.939716
Blur fundus, detection of Blur fundus with suspected PDR	DLP	pt-49	0.0263767	0.939716
Blur fundus, detection of Blur fundus with suspected PDR	DLP	pt-50	0.0286904	0.939716
Blur fundus, detection of Blur fundus with suspected PDR	DLP	pt-51	0.03031	0.939716
Blur fundus, detection of Blur fundus with suspected PDR	DLP	pt-52	0.0312355	0.939716
Blur fundus, detection of Blur fundus with suspected PDR	DLP	pt-53	0.0319297	0.943262
Blur fundus, detection of Blur fundus with suspected PDR	DLP	pt-54	0.0333179	0.950355
Blur fundus, detection of Blur fundus with suspected PDR	DLP	pt-55	0.0337807	0.950355
Blur fundus, detection of Blur fundus with suspected PDR	DLP	pt-56	0.034012	0.950355
Blur fundus, detection of Blur fundus with suspected PDR	DLP	pt-57	0.0344748	0.953901
Blur fundus, detection of Blur fundus with suspected PDR	DLP	pt-58	0.0360944	0.957447
Blur fundus, detection of Blur fundus with suspected PDR	DLP	pt-59	0.0367885	0.957447
Blur fundus, detection of Blur fundus with suspected PDR	DLP	pt-60	0.0388709	0.957447
Blur fundus, detection of Blur fundus with suspected PDR	DLP	pt-61	0.0402591	0.957447
Blur fundus, detection of Blur fundus with suspected PDR	DLP	pt-62	0.0425729	0.957447
Blur fundus, detection of Blur fundus with suspected PDR	DLP	pt-63	0.0446553	0.957447
Blur fundus, detection of Blur fundus with suspected PDR	DLP	pt-64	0.0465062	0.957447
Blur fundus, detection of Blur fundus with suspected PDR	DLP	pt-65	0.0478945	0.957447
Blur fundus, detection of Blur fundus with suspected PDR	DLP	pt-66	0.0502082	0.957447
Blur fundus, detection of Blur fundus with suspected PDR	DLP	pt-67	0.0522906	0.960993
Blur fundus, detection of Blur fundus with suspected PDR	DLP	pt-68	0.0548357	0.960993
Blur fundus, detection of Blur fundus with suspected PDR	DLP	pt-69	0.0571495	0.964539
Blur fundus, detection of Blur fundus with suspected PDR	DLP	pt-70	0.0585377	0.968085
Blur fundus, detection of Blur fundus with suspected PDR	DLP	pt-71	0.0608515	0.968085
Blur fundus, detection of Blur fundus with suspected PDR	DLP	pt-72	0.0627025	0.968085
Blur fundus, detection of Blur fundus with suspected PDR	DLP	pt-73	0.0657103	0.968085
Blur fundus, detection of Blur fundus with suspected PDR	DLP	pt-74	0.0664044	0.971631
Blur fundus, detection of Blur fundus with suspected PDR	DLP	pt-75	0.0705692	0.971631
Blur fundus, detection of Blur fundus with suspected PDR	DLP	pt-76	0.0724202	0.971631
Blur fundus, detection of Blur fundus with suspected PDR	DLP	pt-77	0.0749653	0.971631
Blur fundus, detection of Blur fundus with suspected PDR	DLP	pt-78	0.0779732	0.971631
Blur fundus, detection of Blur fundus with suspected PDR	DLP	pt-79	0.0802869	0.971631
Blur fundus, detection of Blur fundus with suspected PDR	DLP	pt-80	0.0835261	0.975177
Blur fundus, detection of Blur fundus with suspected PDR	DLP	pt-81	0.0876909	0.975177
Blur fundus, detection of Blur fundus with suspected PDR	DLP	pt-82	0.0906988	0.975177
Blur fundus, detection of Blur fundus with suspected PDR	DLP	pt-83	0.0953262	0.975177
Blur fundus, detection of Blur fundus with suspected PDR	DLP	pt-84	0.100879	0.975177
Blur fundus, detection of Blur fundus with suspected PDR	DLP	pt-85	0.107126	0.978723
Blur fundus, detection of Blur fundus with suspected PDR	DLP	pt-86	0.112448	0.98227
Blur fundus, detection of Blur fundus with suspected PDR	DLP	pt-87	0.120546	0.98227
Blur fundus, detection of Blur fundus with suspected PDR	DLP	pt-88	0.131652	0.985816
Blur fundus, detection of Blur fundus with suspected PDR	DLP	pt-89	0.139056	0.985816
Blur fundus, detection of Blur fundus with suspected PDR	DLP	pt-90	0.146229	0.989362
Blur fundus, detection of Blur fundus with suspected PDR	DLP	pt-91	0.158723	0.989362
Blur fundus, detection of Blur fundus with suspected PDR	DLP	pt-92	0.178158	0.989362
Blur fundus, detection of Blur fundus with suspected PDR	DLP	pt-93	0.200833	0.992908
Blur fundus, detection of Blur fundus with suspected PDR	DLP	pt-94	0.240861	0.992908
Blur fundus, detection of Blur fundus with suspected PDR	DLP	pt-95	0.347293	1
Blur fundus, detection of Blur fundus with suspected PDR	DLP	pt-96	1	1
